# Supplementary material for: Hospital productivity bias when not adjusting for cost heterogeneity: The case of Spain
Source: PLoS One. 2019 Jun 18;14(6):e0218367. doi: 10.1371/journal.pone.0218367 (PMC6581279; doi:10.1371/journal.pone.0218367)
Supplement: S1 File — (XLSX) [file pone.0218367.s001.xlsx]

## Sheet: Hoja1
HOSP_ID	REGION	T	TC	I	O	E	WCA	WLA	WPH	WPU	ROEMER	ROTATION	C1_INP	C1_OUTP	DOUTP_CLINIC	TECH_INDEX	RATIO_RESID	RATIO_NURSES	RATIO_ASSIST	H01_REG01	H02_REG01	H03_REG01	H04_REG01	H05_REG01	H06_REG01	H07_REG01	H08_REG01	H09_REG01	H10_REG01	H11_REG01	H12_REG01	H13_REG01	H01_REG02	H02_REG02	H01_REG03	H01_REG04	H01_REG05	H02_REG05	H03_REG05	H01_REG06	H01_REG07	H02_REG07	H01_REG08	H02_REG08	H01_REG09	H02_REG09	H03_REG09	H04_REG09	H05_REG09
H01_REG01	1	1	1.3001e+08	34423.8	410375	211210	398584	62302.9	24.0378	94.3929	7.98886	42.3987	0.381725	0.385004	1	3	0.186765	1.22222	0.796791	1	0	0	0	0	0	0	0	0	0	0	0	0	0	0	0	0	0	0	0	0	0	0	0	0	0	0	0	0	0
H01_REG01	1	2	1.47116e+08	33365	360749	221792	446045	37917.8	35.2102	111.88	8.00175	41.7143	0.389605	0.365023	1	3	0.0984413	1.41386	0.871148	1	0	0	0	0	0	0	0	0	0	0	0	0	0	0	0	0	0	0	0	0	0	0	0	0	0	0	0	0	0
H01_REG01	1	3	1.64252e+08	33854.6	414271	234032	489607	37575.5	59.1424	134.009	7.00861	40.7646	0.390944	0.353605	1	4	0.111199	1.39245	0.878049	1	0	0	0	0	0	0	0	0	0	0	0	0	0	0	0	0	0	0	0	0	0	0	0	0	0	0	0	0	0
H01_REG01	1	4	1.68058e+08	33746.9	488245	235620	511667	38572.1	53.6721	122.753	7.05995	42.4	0.402634	0.357036	1	4	0.109701	1.34678	0.955777	1	0	0	0	0	0	0	0	0	0	0	0	0	0	0	0	0	0	0	0	0	0	0	0	0	0	0	0	0	0
H01_REG01	1	5	1.79642e+08	34343.4	488718	249970	702258	39071.7	68.1035	135.815	6.63789	46.2304	0.449377	0.379801	1	4	0.106083	1.35253	0.887742	1	0	0	0	0	0	0	0	0	0	0	0	0	0	0	0	0	0	0	0	0	0	0	0	0	0	0	0	0	0
H01_REG01	1	6	1.87651e+08	36330.3	497491	260846	785531	42009.3	84.3079	125.658	6.40209	46.0434	0.353305	0.321196	1	5	0.113136	1.33925	0.904509	1	0	0	0	0	0	0	0	0	0	0	0	0	0	0	0	0	0	0	0	0	0	0	0	0	0	0	0	0	0
H01_REG01	1	7	1.91155e+08	36188.6	501709	256176	1017802	42701	60.889	134.687	6.28606	47.8237	0.341519	0.323042	1	5	0.122464	1.29551	0.912418	1	0	0	0	0	0	0	0	0	0	0	0	0	0	0	0	0	0	0	0	0	0	0	0	0	0	0	0	0	0
H01_REG01	1	8	171207347	34838.8	515193	252638	1131635	43317.5	46.526	85.6713	6.56012	47.4463	0.350299	0.368094	1	5	0.12093	1.34677	0.886534	1	0	0	0	0	0	0	0	0	0	0	0	0	0	0	0	0	0	0	0	0	0	0	0	0	0	0	0	0	0
H02_REG01	1	1	2.97325e+08	68412.2	663962	364508	4740384	38229.6	72.4795	104.349	8.25979	40.0188	0.354758	0.360405	1	9	0.118275	1.6258	0.874686	0	1	0	0	0	0	0	0	0	0	0	0	0	0	0	0	0	0	0	0	0	0	0	0	0	0	0	0	0	0
H02_REG01	1	2	319216060	69006.9	665508	379750	5040408	39643.8	80.9422	116.322	8.00022	41.5531	0.387006	0.358396	1	10	0.120043	1.5811	0.885745	0	1	0	0	0	0	0	0	0	0	0	0	0	0	0	0	0	0	0	0	0	0	0	0	0	0	0	0	0	0
H02_REG01	1	3	327685122	69463.6	715721	372108	4944122	39934.2	83.6996	121.303	7.88675	42.5837	0.356434	0.339265	1	10	0.12465	1.5905	0.888655	0	1	0	0	0	0	0	0	0	0	0	0	0	0	0	0	0	0	0	0	0	0	0	0	0	0	0	0	0	0
H02_REG01	1	4	361371629	70689.5	705316	359468	4796436	40745.1	166.915	125.508	8.16028	43.714	0.328066	0.318827	1	10	0.129329	1.54434	0.902492	0	1	0	0	0	0	0	0	0	0	0	0	0	0	0	0	0	0	0	0	0	0	0	0	0	0	0	0	0	0
H02_REG01	1	5	358391446	68286.7	716100	373704	4683996	37676.8	103.238	126.858	8.05506	42.486	0.327364	0.307776	1	10	0.11758	1.57421	0.90541	0	1	0	0	0	0	0	0	0	0	0	0	0	0	0	0	0	0	0	0	0	0	0	0	0	0	0	0	0	0
H02_REG01	1	6	370202608	67506.5	780903	379994	4521095	37988.5	112.202	120.875	8.06064	40.481	0.369824	0.311081	1	10	0.099685	1.60599	0.90439	0	1	0	0	0	0	0	0	0	0	0	0	0	0	0	0	0	0	0	0	0	0	0	0	0	0	0	0	0	0
H02_REG01	1	7	386431108	64195.7	824827	380044	4962799	40665.2	130.193	129.091	7.84264	40.9631	0.358767	0.312408	1	9	0.105806	1.50287	0.924618	0	1	0	0	0	0	0	0	0	0	0	0	0	0	0	0	0	0	0	0	0	0	0	0	0	0	0	0	0	0
H02_REG01	1	8	394847643	63263.6	835214	394190	5357913	40817.9	141.841	131.428	6.93042	41.1993	0.381511	0.331935	1	9	0.108597	1.52571	0.938826	0	1	0	0	0	0	0	0	0	0	0	0	0	0	0	0	0	0	0	0	0	0	0	0	0	0	0	0	0	0
H03_REG01	1	1	1.50958e+08	35436.4	460959	293152	320378	40282.5	32.5496	93.3977	7.64186	39.164	0.307266	0.342635	1	9	0.165394	1.32087	0.997019	0	0	1	0	0	0	0	0	0	0	0	0	0	0	0	0	0	0	0	0	0	0	0	0	0	0	0	0	0	0
H03_REG01	1	2	164178072	36621.6	429313	304972	368950	43335.5	36.1255	98.723	7.32517	41.4258	0.303221	0.339168	1	9	0.174018	1.34398	0.935664	0	0	1	0	0	0	0	0	0	0	0	0	0	0	0	0	0	0	0	0	0	0	0	0	0	0	0	0	0	0
H03_REG01	1	3	1.77257e+08	34902.4	422921	304144	409744	44223.3	73.2878	108.306	7.43265	40.9264	0.300448	0.372695	1	10	0.177831	1.34393	0.922114	0	0	1	0	0	0	0	0	0	0	0	0	0	0	0	0	0	0	0	0	0	0	0	0	0	0	0	0	0	0
H03_REG01	1	4	1.76923e+08	34277.7	398342	307680	448147	44272	72.4888	106.835	7.66768	41.966	0.30142	0.376929	1	9	0.166792	1.14677	0.912799	0	0	1	0	0	0	0	0	0	0	0	0	0	0	0	0	0	0	0	0	0	0	0	0	0	0	0	0	0	0
H03_REG01	1	5	1.94531e+08	35340.9	415738	318566	508226	45550.4	74.5633	136.182	6.45303	43.7898	0.292838	0.346371	1	9	0.14966	1.205	0.929461	0	0	1	0	0	0	0	0	0	0	0	0	0	0	0	0	0	0	0	0	0	0	0	0	0	0	0	0	0	0
H03_REG01	1	6	2.04025e+08	35165.8	414164	309844	612469	46347.8	98.2353	139.944	6.80126	42.8453	0.30094	0.327984	1	9	0.152042	1.20333	0.936288	0	0	1	0	0	0	0	0	0	0	0	0	0	0	0	0	0	0	0	0	0	0	0	0	0	0	0	0	0	0
H03_REG01	1	7	2.08462e+08	35205.3	415913	300950	622776	47754.2	87.7052	147.046	6.74071	43.7363	0.30624	0.333823	1	9	0.154877	1.17666	0.946281	0	0	1	0	0	0	0	0	0	0	0	0	0	0	0	0	0	0	0	0	0	0	0	0	0	0	0	0	0	0
H03_REG01	1	8	1.90857e+08	35021.4	481933	301730	748814	49260.8	51.1127	111.041	6.67845	42.9981	0.309471	0.325202	1	8	0.15534	1.17018	0.948754	0	0	1	0	0	0	0	0	0	0	0	0	0	0	0	0	0	0	0	0	0	0	0	0	0	0	0	0	0	0
H04_REG01	1	1	1.63458e+08	36207.4	477528	321172	463641	38380.2	30.2823	95.91	7.43368	36.8961	0.37084	0.365278	1	6	0.122235	1.25826	0.916555	0	0	0	1	0	0	0	0	0	0	0	0	0	0	0	0	0	0	0	0	0	0	0	0	0	0	0	0	0	0
H04_REG01	1	2	1.8227e+08	36334.4	492096	342420	502133	39533.7	57.3485	102.791	7.58464	39.4778	0.374413	0.378137	1	6	0.119627	1.19843	0.946124	0	0	0	1	0	0	0	0	0	0	0	0	0	0	0	0	0	0	0	0	0	0	0	0	0	0	0	0	0	0
H04_REG01	1	3	1.95965e+08	35537.6	523480	364746	476986	41732.8	66.0482	114.503	7.86346	39.1003	0.373447	0.361314	1	7	0.122726	1.13806	0.9437	0	0	0	1	0	0	0	0	0	0	0	0	0	0	0	0	0	0	0	0	0	0	0	0	0	0	0	0	0	0
H04_REG01	1	4	2.05427e+08	38271.8	458083	378550	521715	42598.6	77.8933	125.573	7.82139	41.184	0.38419	0.362481	1	7	0.126528	1.19747	0.932718	0	0	0	1	0	0	0	0	0	0	0	0	0	0	0	0	0	0	0	0	0	0	0	0	0	0	0	0	0	0
H04_REG01	1	5	2.15318e+08	35274.9	495090	337042	566839	43423.5	91.2197	132.463	7.84614	43.0225	0.431155	0.360424	1	8	0.120937	1.21268	0.943878	0	0	0	1	0	0	0	0	0	0	0	0	0	0	0	0	0	0	0	0	0	0	0	0	0	0	0	0	0	0
H04_REG01	1	6	2.23906e+08	34871.8	510145	319146	581699	44382	106.447	134.696	8.09095	42.6983	0.431335	0.352994	1	8	0.0965909	1.3196	0.940075	0	0	0	1	0	0	0	0	0	0	0	0	0	0	0	0	0	0	0	0	0	0	0	0	0	0	0	0	0	0
H04_REG01	1	7	2.38633e+08	36921.3	523582	313136	662684	45591	115.989	137.705	8.67545	44.773	0.393861	0.352999	1	8	0.100805	1.42324	0.93683	0	0	0	1	0	0	0	0	0	0	0	0	0	0	0	0	0	0	0	0	0	0	0	0	0	0	0	0	0	0
H04_REG01	1	8	2.5584e+08	38516.8	544047	317566	816336	42579.8	134.513	142.207	9.79155	42.0947	0.397882	0.355412	1	8	0.092638	1.3319	0.955961	0	0	0	1	0	0	0	0	0	0	0	0	0	0	0	0	0	0	0	0	0	0	0	0	0	0	0	0	0	0
H05_REG01	1	1	1.5726e+08	39628.1	375697	310734	276584	32848.9	39.9158	73.0246	8.08975	34.1524	0.327853	0.298115	1	5	0.0511541	1.93053	0.882576	0	0	0	0	1	0	0	0	0	0	0	0	0	0	0	0	0	0	0	0	0	0	0	0	0	0	0	0	0	0
H05_REG01	1	2	1.74141e+08	43397.9	396485	327706	399608	36046.1	44.1211	79.0589	7.4868	37.5831	0.302417	0.307515	1	5	0.0510268	1.99813	0.873016	0	0	0	0	1	0	0	0	0	0	0	0	0	0	0	0	0	0	0	0	0	0	0	0	0	0	0	0	0	0
H05_REG01	1	3	1.92458e+08	43397.9	412420	326716	379527	35724.5	62.9168	107.92	6.04097	39.6554	0.302417	0.288346	1	6	0.048492	1.95113	0.830054	0	0	0	0	1	0	0	0	0	0	0	0	0	0	0	0	0	0	0	0	0	0	0	0	0	0	0	0	0	0
H05_REG01	1	4	1.9148e+08	42846.2	379123	350550	525114	36175.2	58.3251	98.4935	6.37635	43.9248	0.290406	0.287453	1	7	0.0505902	1.89739	0.818884	0	0	0	0	1	0	0	0	0	0	0	0	0	0	0	0	0	0	0	0	0	0	0	0	0	0	0	0	0	0
H05_REG01	1	5	2.00424e+08	39243.8	416789	360234	753392	36891.9	53.4948	104.886	6.51922	41.4173	0.264019	0.292559	1	8	0.0533708	1.75542	0.865079	0	0	0	0	1	0	0	0	0	0	0	0	0	0	0	0	0	0	0	0	0	0	0	0	0	0	0	0	0	0
H05_REG01	1	6	2.09494e+08	41505.1	473760	360564	960956	37720.2	66.7041	95.1647	6.51289	42.0868	0.267953	0.294064	1	9	0.0401761	1.84796	0.871925	0	0	0	0	1	0	0	0	0	0	0	0	0	0	0	0	0	0	0	0	0	0	0	0	0	0	0	0	0	0
H05_REG01	1	7	2.31301e+08	43395.9	472746	346156	1073704	40557.6	84.1879	116.424	6.0429	43.3008	0.29719	0.297088	1	9	0.0438503	1.89026	0.784137	0	0	0	0	1	0	0	0	0	0	0	0	0	0	0	0	0	0	0	0	0	0	0	0	0	0	0	0	0	0
H05_REG01	1	8	228847494	42427.2	478307	348450	1249982	39962	127.814	83.8745	6.55419	42.2106	0.299739	0.316607	1	9	0.0514166	1.79882	0.800816	0	0	0	0	1	0	0	0	0	0	0	0	0	0	0	0	0	0	0	0	0	0	0	0	0	0	0	0	0	0
H06_REG01	1	1	2.58401e+08	66929.8	850542	408384	680578	68547.9	38.5239	82.0113	6.83946	44.499	0.317281	0.330958	1	8	0.228148	0.933255	0.956182	0	0	0	0	0	1	0	0	0	0	0	0	0	0	0	0	0	0	0	0	0	0	0	0	0	0	0	0	0	0
H06_REG01	1	2	2.78626e+08	66647.6	1.08099e+06	432626	833949	36227.1	39.617	82.131	7.36369	43.1484	0.333092	0.354878	1	9	0.130684	1.25186	0.948461	0	0	0	0	0	1	0	0	0	0	0	0	0	0	0	0	0	0	0	0	0	0	0	0	0	0	0	0	0	0
H06_REG01	1	3	2.74111e+08	68981.6	1138034	423894	876266	36526.3	28.2887	74.554	7.31341	46.8888	0.328553	0.329483	1	9	0.130853	1.28449	0.975295	0	0	0	0	0	1	0	0	0	0	0	0	0	0	0	0	0	0	0	0	0	0	0	0	0	0	0	0	0	0
H06_REG01	1	4	302646295	68027	937504	425446	1004536	36210.1	53.7236	100.429	6.87006	45.7048	0.330543	0.3305	1	9	0.130565	1.26328	0.970901	0	0	0	0	0	1	0	0	0	0	0	0	0	0	0	0	0	0	0	0	0	0	0	0	0	0	0	0	0	0
H06_REG01	1	5	310561310	66458.9	877045	436244	1094798	38150.4	56.201	105.883	6.46314	46.0041	0.32809	0.341514	1	8	0.134371	1.23872	0.954342	0	0	0	0	0	1	0	0	0	0	0	0	0	0	0	0	0	0	0	0	0	0	0	0	0	0	0	0	0	0
H06_REG01	1	6	327738151	65237.8	913278	439790	1239803	38140.7	73.4399	108.152	6.55345	46.9706	0.330804	0.337296	1	8	0.145185	1.19203	0.967114	0	0	0	0	0	1	0	0	0	0	0	0	0	0	0	0	0	0	0	0	0	0	0	0	0	0	0	0	0	0
H06_REG01	1	7	335382841	63426.7	911661	440282	1520816	41741.6	64.575	113.004	6.79615	50.5295	0.348039	0.356798	1	8	0.128105	1.22523	0.968186	0	0	0	0	0	1	0	0	0	0	0	0	0	0	0	0	0	0	0	0	0	0	0	0	0	0	0	0	0	0
H06_REG01	1	8	319463766	61860.1	865446	449942	1607564	42229.5	66.1877	84.9212	6.71829	50.8717	0.382488	0.386473	1	8	0.127205	1.27506	0.937742	0	0	0	0	0	1	0	0	0	0	0	0	0	0	0	0	0	0	0	0	0	0	0	0	0	0	0	0	0	0
H07_REG01	1	1	2.64508e+08	76146.8	617946	495886	466115	71592	50.2228	108.289	5.26496	54.4822	0.275132	0.330143	0	8	0.229971	1.16832	0.90678	0	0	0	0	0	0	1	0	0	0	0	0	0	0	0	0	0	0	0	0	0	0	0	0	0	0	0	0	0	0
H07_REG01	1	2	2.88369e+08	77910.1	621203	519004	599443	42568.4	56.8121	113.956	4.66931	53.5436	0.25997	0.306237	0	8	0.136449	1.50879	0.858586	0	0	0	0	0	0	1	0	0	0	0	0	0	0	0	0	0	0	0	0	0	0	0	0	0	0	0	0	0	0
H07_REG01	1	3	293387632	64628.3	627023	513078	665185	43625.6	56.1906	114.119	6.04037	46.2639	0.268963	0.320752	0	8	0.142521	1.513	0.865625	0	0	0	0	0	0	1	0	0	0	0	0	0	0	0	0	0	0	0	0	0	0	0	0	0	0	0	0	0	0
H07_REG01	1	4	3.16033e+08	62593.2	630219	523598	690012	44360.2	78.8674	129.485	6.49015	45.1692	0.261966	0.349284	0	8	0.14973	1.44744	0.864286	0	0	0	0	0	0	1	0	0	0	0	0	0	0	0	0	0	0	0	0	0	0	0	0	0	0	0	0	0	0
H07_REG01	1	5	3.30442e+08	61327.7	616902	518960	817881	46559.3	81.0944	137.345	6.54358	45.3688	0.284105	0.321302	0	8	0.133112	1.49527	0.849012	0	0	0	0	0	0	1	0	0	0	0	0	0	0	0	0	0	0	0	0	0	0	0	0	0	0	0	0	0	0
H07_REG01	1	6	347938349	62043.2	628823	500800	1152034	46707.7	99.0134	148.779	7.12599	47.4724	0.288235	0.330238	0	8	0.13412	1.51037	0.854003	0	0	0	0	0	0	1	0	0	0	0	0	0	0	0	0	0	0	0	0	0	0	0	0	0	0	0	0	0	0
H07_REG01	1	7	365070865	62499.8	620935	492232	1256515	49517.8	109.491	156.564	6.61076	46.328	0.298492	0.350609	0	8	0.135738	1.51132	0.847003	0	0	0	0	0	0	1	0	0	0	0	0	0	0	0	0	0	0	0	0	0	0	0	0	0	0	0	0	0	0
H07_REG01	1	8	371189582	62068.1	585003	504758	1515296	47455.2	129.425	151.734	6.99279	46.6584	0.300861	0.403173	0	8	0.127669	1.41961	0.829187	0	0	0	0	0	0	1	0	0	0	0	0	0	0	0	0	0	0	0	0	0	0	0	0	0	0	0	0	0	0
H08_REG01	1	1	4.24609e+08	100635	1.267e+06	582652	442618	40788.8	60.5179	79.4167	7.13275	41.8854	0.25238	0.374424	1	9	0.101004	1.51777	0.781748	0	0	0	0	0	0	0	1	0	0	0	0	0	0	0	0	0	0	0	0	0	0	0	0	0	0	0	0	0	0
H08_REG01	1	2	4.42383e+08	100062	1.32535e+06	607146	725194	44752.8	51.7166	75.2257	6.49301	44.8087	0.244383	0.341071	1	8	0.104381	1.51802	0.777458	0	0	0	0	0	0	0	1	0	0	0	0	0	0	0	0	0	0	0	0	0	0	0	0	0	0	0	0	0	0
H08_REG01	1	3	4.8234e+08	100403	1.25668e+06	569194	849281	44912.7	44.1073	125.978	6.14299	47.4424	0.245983	0.362321	1	8	0.121635	1.45202	0.802457	0	0	0	0	0	0	0	1	0	0	0	0	0	0	0	0	0	0	0	0	0	0	0	0	0	0	0	0	0	0
H08_REG01	1	4	5.30663e+08	105929	1.38187e+06	596614	988959	45818.3	73.9275	135.356	5.91622	48.8749	0.253562	0.299824	1	8	0.124568	1.50613	0.806127	0	0	0	0	0	0	0	1	0	0	0	0	0	0	0	0	0	0	0	0	0	0	0	0	0	0	0	0	0	0
H08_REG01	1	5	530403131	107726	1280526	620844	1484049	47248.6	88.4435	125.199	5.76571	51.6606	0.247863	0.287333	1	8	0.130366	1.45268	0.809175	0	0	0	0	0	0	0	1	0	0	0	0	0	0	0	0	0	0	0	0	0	0	0	0	0	0	0	0	0	0
H08_REG01	1	6	559189129	104031	1.35068e+06	611514	1836059	48576.5	100.585	131.581	5.61955	52.6549	0.265659	0.28828	1	9	0.120603	1.49731	0.80364	0	0	0	0	0	0	0	1	0	0	0	0	0	0	0	0	0	0	0	0	0	0	0	0	0	0	0	0	0	0
H08_REG01	1	7	581248866	105177	1.33362e+06	616582	2011480	50776.8	109.592	137.145	5.51964	53.7398	0.253438	0.290147	1	9	0.124783	1.46187	0.818625	0	0	0	0	0	0	0	1	0	0	0	0	0	0	0	0	0	0	0	0	0	0	0	0	0	0	0	0	0	0
H08_REG01	1	8	543806320	101868	1231443	635910	2359385	52097.1	127.685	94.7066	5.3596	54.0614	0.25548	0.296964	1	9	0.131312	1.46391	0.823588	0	0	0	0	0	0	0	1	0	0	0	0	0	0	0	0	0	0	0	0	0	0	0	0	0	0	0	0	0	0
H09_REG01	1	1	2.58137e+08	64753.8	704094	643582	759606	62944	67.3383	79.4237	7.76258	39.7629	0.267491	0.314583	1	10	0.227239	1.106	0.811839	0	0	0	0	0	0	0	0	1	0	0	0	0	0	0	0	0	0	0	0	0	0	0	0	0	0	0	0	0	0
H09_REG01	1	2	2.75177e+08	67252.7	800969	692650	839070	35114.3	70.0709	78.9232	7.35095	43.8447	0.285833	0.308541	1	10	0.121689	1.4503	0.814685	0	0	0	0	0	0	0	0	1	0	0	0	0	0	0	0	0	0	0	0	0	0	0	0	0	0	0	0	0	0
H09_REG01	1	3	349183857	65660.9	763512	697342	1115353	43278.8	75.9925	112.119	6.86381	44.3169	0.327052	0.343558	1	10	0.125448	1.30367	0.81703	0	0	0	0	0	0	0	0	1	0	0	0	0	0	0	0	0	0	0	0	0	0	0	0	0	0	0	0	0	0
H09_REG01	1	4	391296939	70153	829284	722402	1580777	49769.4	128.939	117.611	6.16272	41.5485	0.31608	0.327237	1	10	0.0246111	2.13693	0.798909	0	0	0	0	0	0	0	0	1	0	0	0	0	0	0	0	0	0	0	0	0	0	0	0	0	0	0	0	0	0
H09_REG01	1	5	403492727	76020.1	719769	707114	1984358	48232.6	143.368	118.16	6.5519	42.2053	0.282859	0.339403	1	10	0.121683	1.61716	0.824721	0	0	0	0	0	0	0	0	1	0	0	0	0	0	0	0	0	0	0	0	0	0	0	0	0	0	0	0	0	0
H09_REG01	1	6	443961760	78175.5	750360	699064	2022374	50119	198.592	118.637	6.64567	43.2522	0.274921	0.335809	1	10	0.122796	1.59053	0.889965	0	0	0	0	0	0	0	0	1	0	0	0	0	0	0	0	0	0	0	0	0	0	0	0	0	0	0	0	0	0
H09_REG01	1	7	442897284	71527.8	742684	688424	2270856	53224.3	133.298	151.432	6.24164	41.9153	0.269831	0.356305	1	10	0.12419	1.55639	0.807006	0	0	0	0	0	0	0	0	1	0	0	0	0	0	0	0	0	0	0	0	0	0	0	0	0	0	0	0	0	0
H09_REG01	1	8	461778270	74264.8	704874	687660	2530048	55533.8	151.287	149.506	6.0235	42.3606	0.239019	0.367565	1	9	0.129508	1.55304	0.814147	0	0	0	0	0	0	0	0	1	0	0	0	0	0	0	0	0	0	0	0	0	0	0	0	0	0	0	0	0	0
H10_REG01	1	1	1.67829e+08	40316.3	330676	236068	249051	42042.8	72.5568	94.4969	7.31282	38.7151	0.329106	0.301861	1	8	0.114176	1.36842	0.842175	0	0	0	0	0	0	0	0	0	1	0	0	0	0	0	0	0	0	0	0	0	0	0	0	0	0	0	0	0	0
H10_REG01	1	2	1.80381e+08	38461.8	441525	240450	349761	38005.8	80.7876	110.448	7.74239	39.0461	0.327574	0.303365	1	8	0.113087	1.51071	0.871158	0	0	0	0	0	0	0	0	0	1	0	0	0	0	0	0	0	0	0	0	0	0	0	0	0	0	0	0	0	0
H10_REG01	1	3	1.8701e+08	41942.6	456659	239872	690886	44285.9	75.3897	106.492	8.06977	41.2918	0.325501	0.306275	1	9	0.137986	1.35261	0.846897	0	0	0	0	0	0	0	0	0	1	0	0	0	0	0	0	0	0	0	0	0	0	0	0	0	0	0	0	0	0
H10_REG01	1	4	1.95708e+08	42290.7	463648	239430	819910	46105.3	85.6843	113.997	7.95218	42.5424	0.343254	0.307392	1	9	0.141517	1.28393	0.802504	0	0	0	0	0	0	0	0	0	1	0	0	0	0	0	0	0	0	0	0	0	0	0	0	0	0	0	0	0	0
H10_REG01	1	5	202103455	41749.6	472814	278594	1191269	39211.7	83.9418	116.232	7.05932	41.7673	0.35415	0.318242	1	9	0.123759	1.42926	0.932508	0	0	0	0	0	0	0	0	0	1	0	0	0	0	0	0	0	0	0	0	0	0	0	0	0	0	0	0	0	0
H10_REG01	1	6	2.0807e+08	38146.5	352041	263664	1524010	41493.5	110.988	136.078	7.23141	39.1878	0.348637	0.328866	1	9	0.132791	1.23636	0.889706	0	0	0	0	0	0	0	0	0	1	0	0	0	0	0	0	0	0	0	0	0	0	0	0	0	0	0	0	0	0
H10_REG01	1	7	212564522	39299.6	415319	255930	1465335	38076	116.654	129.157	6.91619	40.8398	0.355229	0.352493	1	9	0.128406	1.47519	0.949553	0	0	0	0	0	0	0	0	0	1	0	0	0	0	0	0	0	0	0	0	0	0	0	0	0	0	0	0	0	0
H10_REG01	1	8	224102068	40658.8	352586	265858	1721090	43933.7	130.923	133.891	6.31361	42	0.368214	0.345372	1	9	0.113448	1.47087	0.858672	0	0	0	0	0	0	0	0	0	1	0	0	0	0	0	0	0	0	0	0	0	0	0	0	0	0	0	0	0	0
H11_REG01	1	1	1.72367e+08	50219.4	289010	260514	481904	69277	76.4229	101.924	4.87774	41.495	0.275082	0.340714	1	6	0.132561	1.39077	0.835177	0	0	0	0	0	0	0	0	0	0	1	0	0	0	0	0	0	0	0	0	0	0	0	0	0	0	0	0	0	0
H11_REG01	1	2	1.83463e+08	48259.9	273194	273722	614571	40792.2	57.0267	99.8162	5.71432	44.1311	0.293549	0.323993	1	7	0	2.04911	0.813725	0	0	0	0	0	0	0	0	0	0	1	0	0	0	0	0	0	0	0	0	0	0	0	0	0	0	0	0	0	0
H11_REG01	1	3	1.96892e+08	48000.1	337851	287928	913184	38757.2	78.2319	108.317	4.51015	44.3096	0.297732	0.283064	1	7	0.0699433	1.66723	0.80746	0	0	0	0	0	0	0	0	0	0	1	0	0	0	0	0	0	0	0	0	0	0	0	0	0	0	0	0	0	0
H11_REG01	1	4	206217291	47824.2	361276	290314	1058355	38262.6	86.0992	129.245	3.92076	47.5581	0.30548	0.286405	1	7	0.0729746	1.75	0.851312	0	0	0	0	0	0	0	0	0	0	1	0	0	0	0	0	0	0	0	0	0	0	0	0	0	0	0	0	0	0
H11_REG01	1	5	2.06806e+08	40976.8	382379	303184	1241822	38163.1	48.4844	113.672	6.52201	37.7161	0.356784	0.285271	1	9	0.0753262	1.74593	0.871269	0	0	0	0	0	0	0	0	0	0	1	0	0	0	0	0	0	0	0	0	0	0	0	0	0	0	0	0	0	0
H11_REG01	1	6	2.35165e+08	40972.3	406483	297260	1372522	40756.9	104.725	134.12	6.9616	39.8322	0.375131	0.30477	1	9	0.0603448	1.78082	0.856731	0	0	0	0	0	0	0	0	0	0	1	0	0	0	0	0	0	0	0	0	0	0	0	0	0	0	0	0	0	0
H11_REG01	1	7	2.40843e+08	42104.6	451061	279828	1534571	45407.1	108.933	126.213	7.30013	42.0615	0.381402	0.31264	1	9	0.0674653	1.78246	0.778543	0	0	0	0	0	0	0	0	0	0	1	0	0	0	0	0	0	0	0	0	0	0	0	0	0	0	0	0	0	0
H11_REG01	1	8	242035748	40410.4	498079	286926	1852809	48782.2	100.23	117.248	7.15683	38.8952	0.391549	0.301101	1	9	0.0811756	1.58409	0.901826	0	0	0	0	0	0	0	0	0	0	1	0	0	0	0	0	0	0	0	0	0	0	0	0	0	0	0	0	0	0
H12_REG01	1	1	1.37927e+08	30396.2	359918	249260	359475	74431.4	59.7442	108.9	8.45904	37.7615	0.356492	0.332392	1	7	0.172884	1.17194	0.979764	0	0	0	0	0	0	0	0	0	0	0	1	0	0	0	0	0	0	0	0	0	0	0	0	0	0	0	0	0	0
H12_REG01	1	2	1.55005e+08	33408.1	369602	258836	648729	40664.7	64.9289	118.631	7.75049	40.1489	0.370238	0.344187	1	8	0.0969582	1.41839	1.05024	0	0	0	0	0	0	0	0	0	0	0	1	0	0	0	0	0	0	0	0	0	0	0	0	0	0	0	0	0	0
H12_REG01	1	3	1.61755e+08	34048.3	379359	253744	738028	36707.2	72.8908	123.778	7.20402	40.0624	0.363431	0.362735	1	8	0.0859309	1.56926	1.02483	0	0	0	0	0	0	0	0	0	0	0	1	0	0	0	0	0	0	0	0	0	0	0	0	0	0	0	0	0	0
H12_REG01	1	4	168434709	33063.9	381548	256870	973788	37602.5	82.4151	132.23	8.131	39.0897	0.370921	0.369777	1	8	0.0916163	1.49353	1.03175	0	0	0	0	0	0	0	0	0	0	0	1	0	0	0	0	0	0	0	0	0	0	0	0	0	0	0	0	0	0
H12_REG01	1	5	181049063	32493.7	361485	262894	1147198	42488.2	91.0952	145.948	8.06369	39.5391	0.373859	0.372231	1	9	0.0979877	1.40379	0.985019	0	0	0	0	0	0	0	0	0	0	0	1	0	0	0	0	0	0	0	0	0	0	0	0	0	0	0	0	0	0
H12_REG01	1	6	191001876	31989.3	364961	251914	1225295	41671.8	108.954	151.425	8.11165	40.2534	0.360974	0.374511	1	9	0.084991	1.31139	1.2749	0	0	0	0	0	0	0	0	0	0	0	1	0	0	0	0	0	0	0	0	0	0	0	0	0	0	0	0	0	0
H12_REG01	1	7	196759713	32035.7	368955	227006	1302067	42690.1	129.287	156.211	7.85283	41.5697	0.368748	0.363601	1	9	0.0886076	1.4433	1.03643	0	0	0	0	0	0	0	0	0	0	0	1	0	0	0	0	0	0	0	0	0	0	0	0	0	0	0	0	0	0
H12_REG01	1	8	202781816	32045.5	366982	232462	1664082	44441.2	141.78	159.82	7.56013	41.2639	0.389599	0.366736	1	9	0.0965812	1.38776	1.05735	0	0	0	0	0	0	0	0	0	0	0	1	0	0	0	0	0	0	0	0	0	0	0	0	0	0	0	0	0	0
H13_REG01	1	1	1.24543e+08	35145.4	295943	256690	227324	31536.9	58.4325	101.133	7.13828	44.0863	0.375245	0.308428	1	3	0.0522124	1.91237	0.842318	0	0	0	0	0	0	0	0	0	0	0	0	1	0	0	0	0	0	0	0	0	0	0	0	0	0	0	0	0	0
H13_REG01	1	2	1.27385e+08	33054.1	210303	274594	317842	34339.7	77.5053	89.9341	7.12282	43.8193	0.384474	0.309976	1	3	0.0525378	1.89433	0.851701	0	0	0	0	0	0	0	0	0	0	0	0	1	0	0	0	0	0	0	0	0	0	0	0	0	0	0	0	0	0
H13_REG01	1	3	1.50275e+08	36301.9	313099	275858	424191	30018	74.6735	133.91	6.79153	47.653	0.361786	0.318299	1	4	0.0498169	1.73547	0.86836	0	0	0	0	0	0	0	0	0	0	0	0	1	0	0	0	0	0	0	0	0	0	0	0	0	0	0	0	0	0
H13_REG01	1	4	1.31983e+08	35146.1	329871	283286	459354	30684.7	61.0387	80.722	6.71931	48.5375	0.401597	0.309766	1	3	0.054559	1.7362	0.937574	0	0	0	0	0	0	0	0	0	0	0	0	1	0	0	0	0	0	0	0	0	0	0	0	0	0	0	0	0	0
H13_REG01	1	5	1.48328e+08	35791.8	356210	301152	595704	42404.8	81.8507	98.9998	6.45249	50.1279	0.403434	0.374492	1	3	0.0682471	2.06861	0.71027	0	0	0	0	0	0	0	0	0	0	0	0	1	0	0	0	0	0	0	0	0	0	0	0	0	0	0	0	0	0
H13_REG01	1	6	1.59067e+08	35604.7	377066	323236	691854	46615.1	91.265	102.421	5.95679	47.2608	0.422308	0.367462	1	4	0.0640079	1.7708	0.899846	0	0	0	0	0	0	0	0	0	0	0	0	1	0	0	0	0	0	0	0	0	0	0	0	0	0	0	0	0	0
H13_REG01	1	7	1.82129e+08	37335.1	434443	294142	711839	48472.7	102.561	140.776	5.68843	50.5792	0.426717	0.356809	1	4	0.0666667	1.48227	0.904306	0	0	0	0	0	0	0	0	0	0	0	0	1	0	0	0	0	0	0	0	0	0	0	0	0	0	0	0	0	0
H13_REG01	1	8	1.80265e+08	33560.6	462378	291618	813822	46810	113.704	140.957	5.79263	47.3282	0.469571	0.321414	1	4	0.0768501	1.46262	0.876198	0	0	0	0	0	0	0	0	0	0	0	0	1	0	0	0	0	0	0	0	0	0	0	0	0	0	0	0	0	0
H01_REG02	2	1	1.7766e+08	52084.1	391657	216898	2521530	38143.6	56.5502	98.06	7.50393	43.7961	0.425318	0.40862	1	10	0.127471	1.28861	0.952785	0	0	0	0	0	0	0	0	0	0	0	0	0	1	0	0	0	0	0	0	0	0	0	0	0	0	0	0	0	0
H01_REG02	2	2	192879928	52026	405763	217946	2550436	38480.4	70.6203	108.155	7.75527	44.574	0.427345	0.394885	1	10	0.123244	1.175	0.953901	0	0	0	0	0	0	0	0	0	0	0	0	0	1	0	0	0	0	0	0	0	0	0	0	0	0	0	0	0	0
H01_REG02	2	3	1.91667e+08	49841.8	408835	218982	2521559	40254.4	74.8066	98.8254	7.8491	43.1395	0.444904	0.401892	1	10	0.128599	1.12943	0.93848	0	0	0	0	0	0	0	0	0	0	0	0	0	1	0	0	0	0	0	0	0	0	0	0	0	0	0	0	0	0
H01_REG02	2	4	1.98826e+08	49831.5	417000	227390	2501070	40591.5	96.9351	95.2325	7.5528	44.185	0.452789	0.400201	1	10	0.130731	1.07455	0.942584	0	0	0	0	0	0	0	0	0	0	0	0	0	1	0	0	0	0	0	0	0	0	0	0	0	0	0	0	0	0
H01_REG02	2	5	210284313	50375.1	426104	242300	2304978	42775	86.8564	101.741	7.01157	43.1011	0.421707	0.395227	1	10	0.134645	1.11097	0.971963	0	0	0	0	0	0	0	0	0	0	0	0	0	1	0	0	0	0	0	0	0	0	0	0	0	0	0	0	0	0
H01_REG02	2	6	2.17172e+08	49255.9	406469	253944	2162066	42857	97.0784	104.719	7.16898	44.266	0.420846	0.39833	1	10	0.130746	1.12563	0.926719	0	0	0	0	0	0	0	0	0	0	0	0	0	1	0	0	0	0	0	0	0	0	0	0	0	0	0	0	0	0
H01_REG02	2	7	247768151	46612.2	416204	250820	2095706	46685.9	123.356	128.622	7.33342	43.6667	0.414798	0.386021	1	10	0.133412	1.12289	0.914444	0	0	0	0	0	0	0	0	0	0	0	0	0	1	0	0	0	0	0	0	0	0	0	0	0	0	0	0	0	0
H01_REG02	2	8	253231479	48448.3	421121	255388	2185598	47817.2	138.48	115.367	7.49952	44.0315	0.404715	0.377078	1	9	0.131305	1.15221	0.877895	0	0	0	0	0	0	0	0	0	0	0	0	0	1	0	0	0	0	0	0	0	0	0	0	0	0	0	0	0	0
H02_REG02	2	1	287216378	69074	829302	408334	2334215	37877.2	63.987	80.2857	7.59391	41.6235	0.327909	0.292795	1	8	0.0902285	1.62461	0.838956	0	0	0	0	0	0	0	0	0	0	0	0	0	0	1	0	0	0	0	0	0	0	0	0	0	0	0	0	0	0
H02_REG02	2	2	308353493	72581	837775	415414	2446510	39060.8	69.7296	85.4102	7.33134	41.9642	0.321435	0.295283	1	8	0.0903201	1.6319	0.825446	0	0	0	0	0	0	0	0	0	0	0	0	0	0	1	0	0	0	0	0	0	0	0	0	0	0	0	0	0	0
H02_REG02	2	3	318573436	71902.6	837799	422780	2648186	39206.6	84.066	86.5965	7.09763	42.676	0.320742	0.296028	1	8	0.0945946	1.62981	0.831012	0	0	0	0	0	0	0	0	0	0	0	0	0	0	1	0	0	0	0	0	0	0	0	0	0	0	0	0	0	0
H02_REG02	2	4	335932410	71088.2	839807	430328	2816631	40724.7	96.2116	88.5024	6.94501	43.8444	0.324978	0.292905	1	8	0.0991157	1.5823	0.826819	0	0	0	0	0	0	0	0	0	0	0	0	0	0	1	0	0	0	0	0	0	0	0	0	0	0	0	0	0	0
H02_REG02	2	5	355359763	70484.4	674910	434448	3334066	38836.7	118.931	103.037	6.53563	43.4498	0.326673	0.284262	1	8	0.0967356	1.68271	0.861308	0	0	0	0	0	0	0	0	0	0	0	0	0	0	1	0	0	0	0	0	0	0	0	0	0	0	0	0	0	0
H02_REG02	2	6	376360463	72249.9	676260	441720	4069127	39510.4	137.851	102.321	6.5739	44.3042	0.32222	0.313081	1	8	0.0968165	1.65303	0.870161	0	0	0	0	0	0	0	0	0	0	0	0	0	0	1	0	0	0	0	0	0	0	0	0	0	0	0	0	0	0
H02_REG02	2	7	425003685	76428.7	712880	425502	3995670	40959.9	115.001	144.962	6.50497	44.8069	0.303868	0.291628	1	8	0.0955215	1.74903	0.877431	0	0	0	0	0	0	0	0	0	0	0	0	0	0	1	0	0	0	0	0	0	0	0	0	0	0	0	0	0	0
H02_REG02	2	8	500926417	75135.7	724347	402220	4060283	50093.1	182.359	124.77	6.37698	44.3726	0.305616	0.302441	1	9	0.0943711	1.77516	0.870019	0	0	0	0	0	0	0	0	0	0	0	0	0	0	1	0	0	0	0	0	0	0	0	0	0	0	0	0	0	0
H01_REG03	3	1	313896277	66484.9	534190	246352	2542583	42760.2	91.3863	107.718	9.43481	33.6644	0.353351	0.363758	1	10	0.111035	1.49228	0.905747	0	0	0	0	0	0	0	0	0	0	0	0	0	0	0	1	0	0	0	0	0	0	0	0	0	0	0	0	0	0
H01_REG03	3	2	333585428	66995.4	519111	262718	2652059	44484.7	99.6962	111.057	8.62482	34.6335	0.37721	0.354862	1	10	0.109672	1.46408	0.972741	0	0	0	0	0	0	0	0	0	0	0	0	0	0	0	1	0	0	0	0	0	0	0	0	0	0	0	0	0	0
H01_REG03	3	3	351638156	67551.1	550933	256144	2695440	42468.2	110.174	110.296	8.96866	35.7338	0.378329	0.356251	1	10	0.0971578	1.49924	0.941532	0	0	0	0	0	0	0	0	0	0	0	0	0	0	0	1	0	0	0	0	0	0	0	0	0	0	0	0	0	0
H01_REG03	3	4	369611552	66855.4	563096	262902	2657120	43348.4	128.527	114.742	9.15556	35.0689	0.365072	0.354741	1	10	0.0999407	1.48308	0.938492	0	0	0	0	0	0	0	0	0	0	0	0	0	0	0	1	0	0	0	0	0	0	0	0	0	0	0	0	0	0
H01_REG03	3	5	378715203	66902.2	575408	274254	2592545	42676.8	132.246	119.036	8.86058	35.071	0.345673	0.357059	1	10	0.102961	1.45931	0.999348	0	0	0	0	0	0	0	0	0	0	0	0	0	0	0	1	0	0	0	0	0	0	0	0	0	0	0	0	0	0
H01_REG03	3	6	401245946	68118.6	534550	283344	2281382	43206	154.7	124.094	8.68072	35.3624	0.352081	0.364156	1	10	0.106597	1.35557	1.06282	0	0	0	0	0	0	0	0	0	0	0	0	0	0	0	1	0	0	0	0	0	0	0	0	0	0	0	0	0	0
H01_REG03	3	7	421804065	69243.4	604372	287600	2097811	44313.1	161.613	126.688	8.46359	36.3087	0.35348	0.362708	1	10	0.10517	1.44846	0.97958	0	0	0	0	0	0	0	0	0	0	0	0	0	0	0	1	0	0	0	0	0	0	0	0	0	0	0	0	0	0
H01_REG03	3	8	425950789	70303.9	630337	294932	1881508	44412.1	178.097	127.158	8.28203	38.015	0.350432	0.36975	1	10	0.111881	1.52172	0.965862	0	0	0	0	0	0	0	0	0	0	0	0	0	0	0	1	0	0	0	0	0	0	0	0	0	0	0	0	0	0
H01_REG04	4	1	2.11699e+08	53228.8	478511	268826	2498238	36746.1	84.5363	96.8898	6.40907	44.4909	0.338658	0.341035	1	10	0.083682	1.7077	0.83724	0	0	0	0	0	0	0	0	0	0	0	0	0	0	0	0	1	0	0	0	0	0	0	0	0	0	0	0	0	0
H01_REG04	4	2	2.37252e+08	56988.7	446923	246264	2892940	42710.1	90.4507	105.054	5.89973	49.0084	0.325496	0.336927	1	10	0.0110981	2.12409	0.854811	0	0	0	0	0	0	0	0	0	0	0	0	0	0	0	0	1	0	0	0	0	0	0	0	0	0	0	0	0	0
H01_REG04	4	3	2.70397e+08	54349.9	425330	245726	2945059	50163.7	112.439	108.565	6.26373	46.9041	0.335615	0.348701	1	10	0.081707	1.68554	0.861526	0	0	0	0	0	0	0	0	0	0	0	0	0	0	0	0	1	0	0	0	0	0	0	0	0	0	0	0	0	0
H01_REG04	4	4	2.61522e+08	53648.3	428871	252310	3329893	43108.4	126.601	109.188	6.7506	48.655	0.348575	0.341097	1	10	0.0862025	1.62978	0.838683	0	0	0	0	0	0	0	0	0	0	0	0	0	0	0	0	1	0	0	0	0	0	0	0	0	0	0	0	0	0
H01_REG04	4	5	2.85782e+08	52824.4	452435	268852	3491364	43181.6	166.889	116.016	6.44051	48.0859	0.355402	0.349167	1	10	0.0866199	1.68551	0.840401	0	0	0	0	0	0	0	0	0	0	0	0	0	0	0	0	1	0	0	0	0	0	0	0	0	0	0	0	0	0
H01_REG04	4	6	2.95618e+08	50108.1	434857	261642	3414151	44741.1	176.115	122.953	6.94293	45.0053	0.371761	0.35874	1	10	0.0953069	1.6465	0.853385	0	0	0	0	0	0	0	0	0	0	0	0	0	0	0	0	1	0	0	0	0	0	0	0	0	0	0	0	0	0
H01_REG04	4	7	3.10304e+08	51200.9	420514	264306	3376103	46012.2	202.279	124.778	7.34326	46.9086	0.37063	0.360833	1	10	0.0938834	1.62477	0.84527	0	0	0	0	0	0	0	0	0	0	0	0	0	0	0	0	1	0	0	0	0	0	0	0	0	0	0	0	0	0
H01_REG04	4	8	329256685	49973	442112	280396	3437932	49191.3	223.856	135.247	6.35656	46.7732	0.352795	0.35801	1	10	0.104892	1.47353	0.838531	0	0	0	0	0	0	0	0	0	0	0	0	0	0	0	0	1	0	0	0	0	0	0	0	0	0	0	0	0	0
H01_REG05	5	1	2.11224e+08	42404.8	657409	225814	1920396	38977.4	65.7247	99.0167	8.31802	37.1826	0.286562	0.314885	1	8	0.0708412	1.57492	1.02172	0	0	0	0	0	0	0	0	0	0	0	0	0	0	0	0	0	1	0	0	0	0	0	0	0	0	0	0	0	0
H01_REG05	5	2	2.2305e+08	43120.8	698145	229706	2067499	38355.7	80.2545	104.193	8.33052	37.409	0.294805	0.320081	1	9	0.0717543	1.55357	1.02899	0	0	0	0	0	0	0	0	0	0	0	0	0	0	0	0	0	1	0	0	0	0	0	0	0	0	0	0	0	0
H01_REG05	5	3	2.34338e+08	44199.8	709454	238302	2041603	40809.5	70.1745	104.155	8.14555	39.5595	0.279489	0.327489	1	10	0.0774461	1.50778	1.02753	0	0	0	0	0	0	0	0	0	0	0	0	0	0	0	0	0	1	0	0	0	0	0	0	0	0	0	0	0	0
H01_REG05	5	4	2.52499e+08	44704.1	749499	244242	2025118	41912.3	85.6022	108.988	8.21087	40.2861	0.274745	0.336548	1	10	0.0882688	1.53026	1.01883	0	0	0	0	0	0	0	0	0	0	0	0	0	0	0	0	0	1	0	0	0	0	0	0	0	0	0	0	0	0
H01_REG05	5	5	2.70426e+08	46687.3	690956	259822	1703586	41475.4	106.024	111.14	8.32362	40.8469	0.277241	0.328525	1	10	0.0921264	1.52981	1.00266	0	0	0	0	0	0	0	0	0	0	0	0	0	0	0	0	0	1	0	0	0	0	0	0	0	0	0	0	0	0
H01_REG05	5	6	2.86106e+08	46576.1	583894	343068	1438667	39343.6	133.505	118.82	7.65249	41.4268	0.283139	0.306909	1	10	0.0876777	1.59214	0.981482	0	0	0	0	0	0	0	0	0	0	0	0	0	0	0	0	0	1	0	0	0	0	0	0	0	0	0	0	0	0
H01_REG05	5	7	327439115	48719.4	625349	346866	1144773	44840.3	137.943	111.37	7.04748	43.5727	0.270413	0.327745	1	10	0.0911215	1.53554	1.11574	0	0	0	0	0	0	0	0	0	0	0	0	0	0	0	0	0	1	0	0	0	0	0	0	0	0	0	0	0	0
H01_REG05	5	8	373622392	47523.3	879943	347472	1242498	54026.3	132.634	107.415	7.16131	44.4803	0.290354	0.304574	1	10	0.0922217	1.58053	1.05703	0	0	0	0	0	0	0	0	0	0	0	0	0	0	0	0	0	1	0	0	0	0	0	0	0	0	0	0	0	0
H02_REG05	5	1	2.31288e+08	46861.7	621493	274526	913910	40394.5	67.2822	100.901	6.8546	40.0024	0.369513	0.304088	1	7	0.0451084	1.83461	1.07305	0	0	0	0	0	0	0	0	0	0	0	0	0	0	0	0	0	0	1	0	0	0	0	0	0	0	0	0	0	0
H02_REG05	5	2	2.49877e+08	47495.5	622876	284030	977333	41269.8	74.5557	118.225	6.57175	40.5815	0.367706	0.297908	1	7	0.0519657	1.7964	1.01996	0	0	0	0	0	0	0	0	0	0	0	0	0	0	0	0	0	0	1	0	0	0	0	0	0	0	0	0	0	0
H02_REG05	5	3	2.70281e+08	50312.2	632271	287618	1038314	43725.3	89.3708	125.761	6.19341	42.1663	0.35304	0.307014	1	7	0.0580228	1.74866	1.02473	0	0	0	0	0	0	0	0	0	0	0	0	0	0	0	0	0	0	1	0	0	0	0	0	0	0	0	0	0	0
H02_REG05	5	4	2.82916e+08	47940.3	628949	292856	1083696	43816.7	97.4412	125.541	6.47481	39.3934	0.359456	0.29881	1	7	0.0618865	1.76012	0.995148	0	0	0	0	0	0	0	0	0	0	0	0	0	0	0	0	0	0	1	0	0	0	0	0	0	0	0	0	0	0
H02_REG05	5	5	2.92546e+08	47318.4	587542	296838	994272	42233.9	116.392	125.751	6.39871	39.4851	0.359243	0.273927	1	7	0.0643692	1.83532	0.994034	0	0	0	0	0	0	0	0	0	0	0	0	0	0	0	0	0	0	1	0	0	0	0	0	0	0	0	0	0	0
H02_REG05	5	6	3.18807e+08	44939.2	565331	299954	825733	40716	144.839	144.31	6.41817	36.2987	0.382924	0.289054	1	7	0.0666299	1.83951	0.994113	0	0	0	0	0	0	0	0	0	0	0	0	0	0	0	0	0	0	1	0	0	0	0	0	0	0	0	0	0	0
H02_REG05	5	7	3.5501e+08	48814.3	609676	306962	767419	45963.9	143.981	144.69	6.01442	38.8211	0.351826	0.286372	1	7	0.0737694	1.76682	0.99944	0	0	0	0	0	0	0	0	0	0	0	0	0	0	0	0	0	0	1	0	0	0	0	0	0	0	0	0	0	0
H02_REG05	5	8	371922786	48428.1	619116	315416	1131730	47633.4	148.852	153.35	5.78671	39.8871	0.323177	0.287748	1	8	0.0803754	1.67826	0.989392	0	0	0	0	0	0	0	0	0	0	0	0	0	0	0	0	0	0	1	0	0	0	0	0	0	0	0	0	0	0
H03_REG05	5	1	1.90102e+08	37825.4	250850	143332	1823349	94693.9	100.34	108.742	10.7988	31.2575	0.321238	0.394313	0	10	0.216339	0.949852	1.05745	0	0	0	0	0	0	0	0	0	0	0	0	0	0	0	0	0	0	0	1	0	0	0	0	0	0	0	0	0	0
H03_REG05	5	2	1.98968e+08	39655.7	269252	146312	1739226	48374.3	110.45	107.749	10.8233	31.8947	0.323136	0.390048	0	10	0.121445	1.28246	1.01505	0	0	0	0	0	0	0	0	0	0	0	0	0	0	0	0	0	0	0	1	0	0	0	0	0	0	0	0	0	0
H03_REG05	5	3	2.09844e+08	40209.1	312613	146808	1949290	50406.5	128.192	106.547	10.6851	32.2631	0.325262	0.417545	0	10	0.115646	1.26154	1.00948	0	0	0	0	0	0	0	0	0	0	0	0	0	0	0	0	0	0	0	1	0	0	0	0	0	0	0	0	0	0
H03_REG05	5	4	2.22937e+08	38528.1	306357	145896	4042274	44799.2	147.227	107.569	11.3771	30.4213	0.322435	0.455927	1	10	0.098724	1.57167	0.991209	0	0	0	0	0	0	0	0	0	0	0	0	0	0	0	0	0	0	0	1	0	0	0	0	0	0	0	0	0	0
H03_REG05	5	5	2.41029e+08	39747.9	350577	152402	5998530	54568.5	153.927	114.957	10.2666	32.7507	0.322364	0.39587	1	9	0.113112	1.30182	0.948408	0	0	0	0	0	0	0	0	0	0	0	0	0	0	0	0	0	0	0	1	0	0	0	0	0	0	0	0	0	0
H03_REG05	5	6	2.60792e+08	39903.7	453972	156620	7773906	56396.9	150.649	108.743	9.95863	33.4879	0.346297	0.359287	1	10	0.101146	1.32445	0.89645	0	0	0	0	0	0	0	0	0	0	0	0	0	0	0	0	0	0	0	1	0	0	0	0	0	0	0	0	0	0
H03_REG05	5	7	2.72204e+08	42735.4	512495	159772	1478214	55485.4	159.714	111.739	9.04833	36.0622	0.335869	0.358997	1	10	0.101516	1.29253	1.05356	0	0	0	0	0	0	0	0	0	0	0	0	0	0	0	0	0	0	0	1	0	0	0	0	0	0	0	0	0	0
H03_REG05	5	8	297314387	41808.7	523765	165594	1621254	61002.2	187.09	127.643	9.36181	35.7226	0.360544	0.3801	1	10	0.111679	1.22006	0.921929	0	0	0	0	0	0	0	0	0	0	0	0	0	0	0	0	0	0	0	1	0	0	0	0	0	0	0	0	0	0
H01_REG06	6	1	2.43456e+08	57006	474870	346392	3204135	38383.4	69.3775	104.369	7.77541	42.4938	0.357139	0.327419	1	9	0.118112	1.53096	0.88317	0	0	0	0	0	0	0	0	0	0	0	0	0	0	0	0	0	0	0	0	1	0	0	0	0	0	0	0	0	0
H01_REG06	6	2	2.59054e+08	58620.7	492867	372794	3617450	40431	73.547	106.305	7.41789	43.7138	0.37129	0.321337	1	10	0.119637	1.56702	0.881124	0	0	0	0	0	0	0	0	0	0	0	0	0	0	0	0	0	0	0	0	1	0	0	0	0	0	0	0	0	0
H01_REG06	6	3	270228749	58791.1	514120	376686	4479064	41300.5	66.9076	112.877	7.39151	44.8211	0.366611	0.316494	1	10	0.123558	1.48804	0.89791	0	0	0	0	0	0	0	0	0	0	0	0	0	0	0	0	0	0	0	0	1	0	0	0	0	0	0	0	0	0
H01_REG06	6	4	286230452	61386.2	524019	386758	5109607	41493.6	82.3452	120.537	7.30191	45.5689	0.364254	0.317116	1	9	0.125059	1.48127	0.909881	0	0	0	0	0	0	0	0	0	0	0	0	0	0	0	0	0	0	0	0	1	0	0	0	0	0	0	0	0	0
H01_REG06	6	5	299984894	61622.9	553327	399912	5870679	41196.7	102.902	122.591	7.24375	46.1308	0.347984	0.311534	1	9	0.131669	1.44858	0.894091	0	0	0	0	0	0	0	0	0	0	0	0	0	0	0	0	0	0	0	0	1	0	0	0	0	0	0	0	0	0
H01_REG06	6	6	334496319	59929.1	552441	398918	6151321	43162.7	124.134	134.31	7.40987	42.6169	0.370711	0.321902	1	9	0.13235	1.42451	0.922452	0	0	0	0	0	0	0	0	0	0	0	0	0	0	0	0	0	0	0	0	1	0	0	0	0	0	0	0	0	0
H01_REG06	6	7	367138229	60556.3	590248	388468	6091617	44448.9	137.14	154.136	7.2012	43.5148	0.347047	0.332792	1	9	0.129101	1.48815	0.931352	0	0	0	0	0	0	0	0	0	0	0	0	0	0	0	0	0	0	0	0	1	0	0	0	0	0	0	0	0	0
H01_REG06	6	8	378866768	60936.8	594030	392114	6215391	44023	167.758	162.325	6.80009	44.72	0.336443	0.336738	1	9	0.130334	1.4508	0.93821	0	0	0	0	0	0	0	0	0	0	0	0	0	0	0	0	0	0	0	0	1	0	0	0	0	0	0	0	0	0
H01_REG07	7	1	1.48064e+08	41613.4	438912	221820	2164621	32898.8	51.4733	84.6811	7.79463	43.086	0.404085	0.362538	1	6	0.0770416	1.54012	0.973316	0	0	0	0	0	0	0	0	0	0	0	0	0	0	0	0	0	0	0	0	0	1	0	0	0	0	0	0	0	0
H01_REG07	7	2	1.73327e+08	45170.3	448213	241592	2391458	35732	65.3711	88.5196	7.42779	44.8881	0.414795	0.378294	1	6	0.0930233	1.4645	0.930491	0	0	0	0	0	0	0	0	0	0	0	0	0	0	0	0	0	0	0	0	0	1	0	0	0	0	0	0	0	0
H01_REG07	7	3	1.89023e+08	46840.8	474811	251068	2434173	38628.4	74.5801	92.9997	7.35834	47.6285	0.412435	0.371729	1	6	0.0856837	1.49421	0.99404	0	0	0	0	0	0	0	0	0	0	0	0	0	0	0	0	0	0	0	0	0	1	0	0	0	0	0	0	0	0
H01_REG07	7	4	2.02696e+08	48346.4	495054	273294	2516429	41577.3	78.9053	98.2381	7.22605	47.977	0.390572	0.376165	1	6	0.119647	1.32019	0.927121	0	0	0	0	0	0	0	0	0	0	0	0	0	0	0	0	0	0	0	0	0	1	0	0	0	0	0	0	0	0
H01_REG07	7	5	2.38796e+08	48362.2	504640	288890	2673017	42722	131.255	115.791	7.8722	47.2936	0.382827	0.385052	1	6	0.12081	1.28138	0.908221	0	0	0	0	0	0	0	0	0	0	0	0	0	0	0	0	0	0	0	0	0	1	0	0	0	0	0	0	0	0
H01_REG07	7	6	2.44053e+08	51909.1	517109	308252	2803790	44121.6	98.0537	103.938	7.56707	46.82	0.392197	0.388486	1	6	0.124631	1.26337	0.937037	0	0	0	0	0	0	0	0	0	0	0	0	0	0	0	0	0	0	0	0	0	1	0	0	0	0	0	0	0	0
H01_REG07	7	7	2.76756e+08	58693.2	533235	307728	2731022	48675.1	115.225	111.419	6.95788	50.563	0.404494	0.378421	1	6	0.119276	1.31696	0.902536	0	0	0	0	0	0	0	0	0	0	0	0	0	0	0	0	0	0	0	0	0	1	0	0	0	0	0	0	0	0
H01_REG07	7	8	301388624	59851.7	573048	314810	2834243	50045.3	125.022	119.514	6.38931	51.6196	0.38862	0.396724	1	6	0.121244	1.32191	0.895833	0	0	0	0	0	0	0	0	0	0	0	0	0	0	0	0	0	0	0	0	0	1	0	0	0	0	0	0	0	0
H02_REG07	7	1	1.5133e+08	46221.8	438088	254836	1562849	36134	46.9176	100.341	5.35023	49.3107	0.374234	0.353021	0	5	0.0693642	1.5976	0.876566	0	0	0	0	0	0	0	0	0	0	0	0	0	0	0	0	0	0	0	0	0	0	1	0	0	0	0	0	0	0
H02_REG07	7	2	1.70703e+08	48297.3	468878	268006	1796021	39028.4	51.5392	99.4348	5.7247	49.9225	0.370071	0.373036	0	7	0.0679682	1.53297	0.854241	0	0	0	0	0	0	0	0	0	0	0	0	0	0	0	0	0	0	0	0	0	0	1	0	0	0	0	0	0	0
H02_REG07	7	3	1.86123e+08	47420.2	487580	275234	1848631	36354.4	62.3185	101.453	5.87762	49.2149	0.367577	0.331121	0	7	0.114811	1.17478	0.85441	0	0	0	0	0	0	0	0	0	0	0	0	0	0	0	0	0	0	0	0	0	0	1	0	0	0	0	0	0	0
H02_REG07	7	4	1.99991e+08	47908.2	492674	274696	1893733	37755	71.8097	108.796	5.83249	49.4907	0.377194	0.334573	0	8	0.078555	1.28272	0.863265	0	0	0	0	0	0	0	0	0	0	0	0	0	0	0	0	0	0	0	0	0	0	1	0	0	0	0	0	0	0
H02_REG07	7	5	2.16148e+08	48282.3	508213	287550	1795036	39963.7	84.6271	114.484	5.75283	46.1636	0.389379	0.385011	0	8	0.0945158	1.38387	0.850251	0	0	0	0	0	0	0	0	0	0	0	0	0	0	0	0	0	0	0	0	0	0	1	0	0	0	0	0	0	0
H02_REG07	7	6	2.40559e+08	48467.2	490040	287390	1825414	41860.5	111.376	116.086	6.32181	46.7888	0.386325	0.331577	0	8	0.0924234	1.32625	0.829406	0	0	0	0	0	0	0	0	0	0	0	0	0	0	0	0	0	0	0	0	0	0	1	0	0	0	0	0	0	0
H02_REG07	7	7	266985045	46785.6	489677	283282	1870994	45722.9	115.42	123.202	6.1262	46.6467	0.347713	0.333963	0	8	0.116093	0.978525	0.817748	0	0	0	0	0	0	0	0	0	0	0	0	0	0	0	0	0	0	0	0	0	0	1	0	0	0	0	0	0	0
H02_REG07	7	8	286451696	43899.5	491888	291448	1980746	44015.6	135.728	125.061	6.28497	43.7092	0.360926	0.332165	0	8	0.159952	0.613784	1.01271	0	0	0	0	0	0	0	0	0	0	0	0	0	0	0	0	0	0	0	0	0	0	1	0	0	0	0	0	0	0
H01_REG08	8	1	1.09278e+08	34773.2	229383	186622	1215051	40068.9	66.3018	76.0841	6.47891	47.75	0.437111	0.343611	1	5	0.117647	1.5452	0.808044	0	0	0	0	0	0	0	0	0	0	0	0	0	0	0	0	0	0	0	0	0	0	0	1	0	0	0	0	0	0
H01_REG08	8	2	1.17338e+08	31706.8	262017	193144	1232277	41925.8	40.6108	96.4795	7.05158	45.0394	0.419974	0.329946	1	5	0.117453	1.55182	0.805054	0	0	0	0	0	0	0	0	0	0	0	0	0	0	0	0	0	0	0	0	0	0	0	1	0	0	0	0	0	0
H01_REG08	8	3	1.2582e+08	32535	274994	187772	1232245	43742.2	65.5354	95.0098	7.76768	46.0078	0.427025	0.337812	1	5	0.123094	1.54294	0.804309	0	0	0	0	0	0	0	0	0	0	0	0	0	0	0	0	0	0	0	0	0	0	0	1	0	0	0	0	0	0
H01_REG08	8	4	1.34698e+08	37561.2	311833	191106	1225091	45303.1	34.628	112.426	7.86633	47.623	0.393881	0.347681	1	5	0.121466	1.3995	0.806104	0	0	0	0	0	0	0	0	0	0	0	0	0	0	0	0	0	0	0	0	0	0	0	1	0	0	0	0	0	0
H01_REG08	8	5	1.39152e+08	32902.4	325514	197796	1133383	46876.1	18.6628	121.564	8.11109	46.7269	0.402173	0.34118	1	5	0.119711	1.3867	0.793961	0	0	0	0	0	0	0	0	0	0	0	0	0	0	0	0	0	0	0	0	0	0	0	1	0	0	0	0	0	0
H01_REG08	8	6	151574845	33418.4	331796	198990	1301111	50301.6	64.1422	102.95	8.3934	48.0865	0.409798	0.354526	1	5	0.124506	1.34803	0.786575	0	0	0	0	0	0	0	0	0	0	0	0	0	0	0	0	0	0	0	0	0	0	0	1	0	0	0	0	0	0
H01_REG08	8	7	166416827	32757.2	340238	190888	2267806	50364.1	110.001	104.88	8.1744	47.2981	0.417402	0.356819	1	5	0.124411	1.43908	0.792332	0	0	0	0	0	0	0	0	0	0	0	0	0	0	0	0	0	0	0	0	0	0	0	1	0	0	0	0	0	0
H01_REG08	8	8	186667393	28685.6	341782	201680	2346747	46845	147.621	130.486	5.74988	38.0163	0.442327	0.367799	1	5	0.108367	1.40421	0.762619	0	0	0	0	0	0	0	0	0	0	0	0	0	0	0	0	0	0	0	0	0	0	0	1	0	0	0	0	0	0
H02_REG08	8	1	137813864	37637.6	394419	193152	1788687	38304	47.4055	93.6743	8.3973	37.9912	0.394906	0.326453	1	7	0.139535	1.43223	0.71535	0	0	0	0	0	0	0	0	0	0	0	0	0	0	0	0	0	0	0	0	0	0	0	0	1	0	0	0	0	0
H02_REG08	8	2	151195917	39803.4	414980	195132	1816894	38423.4	57.8271	110.813	7.74294	39.5238	0.404527	0.327166	1	7	0.134059	1.36103	0.723837	0	0	0	0	0	0	0	0	0	0	0	0	0	0	0	0	0	0	0	0	0	0	0	0	1	0	0	0	0	0
H02_REG08	8	3	157974004	40527.2	431626	187236	1991109	39614.9	63.4761	118.076	7.29592	39.7237	0.410267	0.33169	1	7	0.137157	1.32689	0.736152	0	0	0	0	0	0	0	0	0	0	0	0	0	0	0	0	0	0	0	0	0	0	0	0	1	0	0	0	0	0
H02_REG08	8	4	167312130	39993.5	453331	182654	2100058	42576	71.7131	115.753	6.9113	38.9426	0.392088	0.336727	1	7	0.145894	1.36355	0.731214	0	0	0	0	0	0	0	0	0	0	0	0	0	0	0	0	0	0	0	0	0	0	0	0	1	0	0	0	0	0
H02_REG08	8	5	172129926	40202.6	465564	187716	2104755	43260.9	74.2243	118.35	7.14635	39.5042	0.385293	0.329582	1	8	0.154542	1.31054	0.726087	0	0	0	0	0	0	0	0	0	0	0	0	0	0	0	0	0	0	0	0	0	0	0	0	1	0	0	0	0	0
H02_REG08	8	6	187284933	41750.6	487826	189292	2243603	44978.4	80.4532	122.603	7.39975	40.2385	0.379086	0.308974	1	8	0.155408	1.31765	0.730769	0	0	0	0	0	0	0	0	0	0	0	0	0	0	0	0	0	0	0	0	0	0	0	0	1	0	0	0	0	0
H02_REG08	8	7	199625646	42009.8	497685	186616	2319807	46512.5	92.9175	129.17	6.87114	40.5448	0.364538	0.315003	1	8	0.150901	1.32461	0.72332	0	0	0	0	0	0	0	0	0	0	0	0	0	0	0	0	0	0	0	0	0	0	0	0	1	0	0	0	0	0
H02_REG08	8	8	220850019	45206.7	525390	197022	2508278	43727.9	105.195	144.671	6.76439	42.4889	0.379217	0.319845	1	8	0.133333	1.17573	0.744958	0	0	0	0	0	0	0	0	0	0	0	0	0	0	0	0	0	0	0	0	0	0	0	0	1	0	0	0	0	0
H01_REG09	9	1	218972927	62098.2	264417	228564	2671546	42455.2	114.037	100.157	8.51933	40.8231	0.471201	0.494515	0	7	0.137825	0.97281	0.641304	0	0	0	0	0	0	0	0	0	0	0	0	0	0	0	0	0	0	0	0	0	0	0	0	0	1	0	0	0	0
H01_REG09	9	2	233071077	63244.2	284628	235746	2936859	44489.6	126.893	104.341	7.77509	43.5894	0.467235	0.501791	0	7	0.145844	0.947649	0.633248	0	0	0	0	0	0	0	0	0	0	0	0	0	0	0	0	0	0	0	0	0	0	0	0	0	1	0	0	0	0
H01_REG09	9	3	242540088	71250.1	294168	241192	3164746	45482.3	131.126	108.181	6.63083	50.6003	0.453038	0.504682	0	6	0.146161	0.943568	0.633046	0	0	0	0	0	0	0	0	0	0	0	0	0	0	0	0	0	0	0	0	0	0	0	0	0	1	0	0	0	0
H01_REG09	9	4	266928072	69364.2	302709	246472	3344280	48120.3	135.736	140.85	6.28577	48.7069	0.435267	0.511329	0	9	0.14633	0.880425	0.62559	0	0	0	0	0	0	0	0	0	0	0	0	0	0	0	0	0	0	0	0	0	0	0	0	0	1	0	0	0	0
H01_REG09	9	5	267831247	74567.9	298748	251836	3171405	49459.2	137.817	127.924	5.83584	53.8058	0.462181	0.52683	0	4	0.163246	0.852796	0.616999	0	0	0	0	0	0	0	0	0	0	0	0	0	0	0	0	0	0	0	0	0	0	0	0	0	1	0	0	0	0
H01_REG09	9	6	289894697	76238.3	317993	251700	3167924	53323.4	154.491	128.053	5.70245	52.9805	0.453273	0.542252	0	4	0.151701	0.879219	0.616162	0	0	0	0	0	0	0	0	0	0	0	0	0	0	0	0	0	0	0	0	0	0	0	0	0	1	0	0	0	0
H01_REG09	9	7	312771492	76507.6	318268	245462	3326409	55541.2	183.614	136.484	5.67577	56.8168	0.459496	0.537086	0	4	0.182628	0.780333	0.603659	0	0	0	0	0	0	0	0	0	0	0	0	0	0	0	0	0	0	0	0	0	0	0	0	0	1	0	0	0	0
H01_REG09	9	8	325174870	76308.8	331949	245220	3528929	56519.1	204.326	142.343	5.72506	55.9759	0.455575	0.568722	0	4	0.187307	0.771272	0.585526	0	0	0	0	0	0	0	0	0	0	0	0	0	0	0	0	0	0	0	0	0	0	0	0	0	1	0	0	0	0
H02_REG09	9	1	1.50522e+08	42355.3	347098	218126	754018	43470.6	114.471	96.6283	6.94318	47.1495	0.310669	0.548984	0	7	0.127962	1.06525	0.573507	0	0	0	0	0	0	0	0	0	0	0	0	0	0	0	0	0	0	0	0	0	0	0	0	0	0	1	0	0	0
H02_REG09	9	2	1.56763e+08	37296.1	354203	229080	998565	45659.3	116.459	101.819	6.96748	39.5157	0.303796	0.506787	0	7	0.130024	1.02392	0.570872	0	0	0	0	0	0	0	0	0	0	0	0	0	0	0	0	0	0	0	0	0	0	0	0	0	0	1	0	0	0
H02_REG09	9	3	1.64454e+08	41200.2	338942	225138	1091500	47559.2	128.285	106.19	6.28958	43.0408	0.315149	0.493465	0	6	0.1369	1.04013	0.569444	0	0	0	0	0	0	0	0	0	0	0	0	0	0	0	0	0	0	0	0	0	0	0	0	0	0	1	0	0	0
H02_REG09	9	4	1.73722e+08	38731.2	359489	227186	1254316	48573.7	136.407	115.367	6.14082	41.1065	0.336943	0.481945	0	6	0.136467	1.01067	0.555053	0	0	0	0	0	0	0	0	0	0	0	0	0	0	0	0	0	0	0	0	0	0	0	0	0	0	1	0	0	0
H02_REG09	9	5	1.87288e+08	39536.7	350064	235100	1311605	48226	161.152	123.723	5.47719	41.8209	0.334116	0.466789	0	5	0.138365	0.9364	0.565029	0	0	0	0	0	0	0	0	0	0	0	0	0	0	0	0	0	0	0	0	0	0	0	0	0	0	1	0	0	0
H02_REG09	9	6	197848223	40124.6	385260	227992	1342012	46290.2	144.106	127.252	5.44174	41.664	0.333625	0.483421	0	5	0.133495	0.916279	0.534264	0	0	0	0	0	0	0	0	0	0	0	0	0	0	0	0	0	0	0	0	0	0	0	0	0	0	1	0	0	0
H02_REG09	9	7	221037431	38950.8	289281	216600	1791585	43706.7	200.874	179.154	4.86766	43.3966	0.308123	0.507038	0	5	0.11901	1.06638	0.537755	0	0	0	0	0	0	0	0	0	0	0	0	0	0	0	0	0	0	0	0	0	0	0	0	0	0	1	0	0	0
H02_REG09	9	8	225479124	44926.4	302388	220242	1879141	44572.8	228.943	142.572	4.52213	47.2116	0.333787	0.488955	0	5	0.122513	1.07609	0.533333	0	0	0	0	0	0	0	0	0	0	0	0	0	0	0	0	0	0	0	0	0	0	0	0	0	0	1	0	0	0
H03_REG09	9	1	327691625	72325.4	295202	295178	11600000	54845.5	174.658	137.958	6.65604	54.2406	0.427603	0.522385	0	6	0.128099	0.982704	0.535433	0	0	0	0	0	0	0	0	0	0	0	0	0	0	0	0	0	0	0	0	0	0	0	0	0	0	0	1	0	0
H03_REG09	9	2	337833068	74534.7	302658	291914	14200000	55398.3	186.175	136.171	6.04086	61.5782	0.482438	0.515476	0	6	0.126761	0.887827	0.532522	0	0	0	0	0	0	0	0	0	0	0	0	0	0	0	0	0	0	0	0	0	0	0	0	0	0	0	1	0	0
H03_REG09	9	3	339194786	74358.8	319856	294360	15000000	54313.6	204.102	127.533	6.13919	60.857	0.436337	0.506301	0	6	0.128079	0.866107	0.532533	0	0	0	0	0	0	0	0	0	0	0	0	0	0	0	0	0	0	0	0	0	0	0	0	0	0	0	1	0	0
H03_REG09	9	4	363690633	85610.6	352476	298878	14700000	57070.2	209.038	126.879	6.02914	69.2764	0.40572	0.489741	0	7	0.127461	0.870495	0.551865	0	0	0	0	0	0	0	0	0	0	0	0	0	0	0	0	0	0	0	0	0	0	0	0	0	0	0	1	0	0
H03_REG09	9	5	380587408	83572.7	363123	281616	13700000	57428.5	237.853	155.881	4.83833	73.9732	0.429581	0.503852	0	5	0.12032	0.889507	0.540661	0	0	0	0	0	0	0	0	0	0	0	0	0	0	0	0	0	0	0	0	0	0	0	0	0	0	0	1	0	0
H03_REG09	9	6	401945000	73709.9	310517	273328	14200000	59893.8	297.537	178.389	5.52971	62.9341	0.467569	0.541416	0	6	0.119274	0.865281	0.540925	0	0	0	0	0	0	0	0	0	0	0	0	0	0	0	0	0	0	0	0	0	0	0	0	0	0	0	1	0	0
H03_REG09	9	7	421865759	64397.2	338669	254470	13800000	60115.7	378.497	190.416	6.61985	52.651	0.445143	0.558386	0	7	0.124097	0.978142	0.549635	0	0	0	0	0	0	0	0	0	0	0	0	0	0	0	0	0	0	0	0	0	0	0	0	0	0	0	1	0	0
H03_REG09	9	8	450393468	63802	340378	232274	14000000	60532.9	445.932	213.011	6.64851	51.6016	0.447823	0.55809	0	6	0.124486	0.946421	0.539924	0	0	0	0	0	0	0	0	0	0	0	0	0	0	0	0	0	0	0	0	0	0	0	0	0	0	0	1	0	0
H04_REG09	9	1	1.4095e+08	30521.7	307277	373834	1551342	44864.7	60.4972	94.6659	10.8329	33.5873	0.338058	0.393881	0	5	0.0953413	1.15403	0.780586	0	0	0	0	0	0	0	0	0	0	0	0	0	0	0	0	0	0	0	0	0	0	0	0	0	0	0	0	1	0
H04_REG09	9	2	147776398	31185.2	308416	376702	1681849	40959.9	65.5582	95.0556	11.3776	34.6261	0.343237	0.354713	0	5	0.0989464	0.979148	0.856482	0	0	0	0	0	0	0	0	0	0	0	0	0	0	0	0	0	0	0	0	0	0	0	0	0	0	0	0	1	0
H04_REG09	9	3	1.51855e+08	30982.8	363561	358816	2034244	40676.6	70.2339	92.9841	11.1303	34.541	0.358934	0.331384	0	5	0.10087	0.962457	0.843085	0	0	0	0	0	0	0	0	0	0	0	0	0	0	0	0	0	0	0	0	0	0	0	0	0	0	0	0	1	0
H04_REG09	9	4	1.6013e+08	32102.8	402693	345274	2275453	39856	76.7644	92.42	11.125	35.0731	0.192032	0.366591	0	5	0.0937008	0.896938	0.852623	0	0	0	0	0	0	0	0	0	0	0	0	0	0	0	0	0	0	0	0	0	0	0	0	0	0	0	0	1	0
H04_REG09	9	5	1.76327e+08	33174.3	413890	340282	2674765	41962.8	86.1148	104.462	10.3725	36.4212	0.224119	0.413302	0	5	0.109322	0.849723	0.835371	0	0	0	0	0	0	0	0	0	0	0	0	0	0	0	0	0	0	0	0	0	0	0	0	0	0	0	0	1	0
H04_REG09	9	6	1.98853e+08	34185.2	494767	330276	2336993	42827.8	97.131	106.527	11.1983	37.1339	0.252545	0.402321	0	1	0.0852079	1.03892	0.802676	0	0	0	0	0	0	0	0	0	0	0	0	0	0	0	0	0	0	0	0	0	0	0	0	0	0	0	0	1	0
H04_REG09	9	7	2.14678e+08	35294.9	557324	310228	2217131	42243	110.631	112.13	11.2882	38.393	0.265224	0.403623	0	1	0.08704	1.00835	0.848311	0	0	0	0	0	0	0	0	0	0	0	0	0	0	0	0	0	0	0	0	0	0	0	0	0	0	0	0	1	0
H04_REG09	9	8	226384291	35705.2	550209	312770	2180615	42225.4	130.758	118.826	11.1119	38.927	0.270944	0.384227	0	1	0.0885609	1.00865	0.794856	0	0	0	0	0	0	0	0	0	0	0	0	0	0	0	0	0	0	0	0	0	0	0	0	0	0	0	0	1	0
H05_REG09	9	1	4.32404e+08	80935.8	536345	493254	599647	43408.8	164.441	111.871	8.37988	40.9373	0.287674	0.329907	0	8	0.137781	1.46959	0.6967	0	0	0	0	0	0	0	0	0	0	0	0	0	0	0	0	0	0	0	0	0	0	0	0	0	0	0	0	0	1
H05_REG09	9	2	460261903	92765.9	552170	505238	1418847	50922.3	182.783	115.196	6.57837	48.422	0.234328	0.341797	0	8	0.138491	1.26825	0.704251	0	0	0	0	0	0	0	0	0	0	0	0	0	0	0	0	0	0	0	0	0	0	0	0	0	0	0	0	0	1
H05_REG09	9	3	477615689	96364.6	590810	492746	2632362	43752.1	195.257	116.349	6.29645	51.5651	0.253091	0.295904	0	8	0.123142	1.01725	0.679363	0	0	0	0	0	0	0	0	0	0	0	0	0	0	0	0	0	0	0	0	0	0	0	0	0	0	0	0	0	1
H05_REG09	9	4	513504205	82524.3	584162	483206	3269442	42783.3	238.358	142.58	7.25919	46.6324	0.260065	0.367906	0	8	0.124497	1.00808	0.693387	0	0	0	0	0	0	0	0	0	0	0	0	0	0	0	0	0	0	0	0	0	0	0	0	0	0	0	0	0	1
H05_REG09	9	5	518079742	82103.9	471001	481806	4662914	43676.3	257.364	142.394	6.40517	47.1137	0.267755	0.323982	0	6	0.125777	0.99635	0.69304	0	0	0	0	0	0	0	0	0	0	0	0	0	0	0	0	0	0	0	0	0	0	0	0	0	0	0	0	0	1
H05_REG09	9	6	570553130	84923.2	671639	468750	4544655	44655.7	240.713	147.563	7.14559	46.4454	0.318466	0.371688	0	7	0.121455	1.04451	0.690855	0	0	0	0	0	0	0	0	0	0	0	0	0	0	0	0	0	0	0	0	0	0	0	0	0	0	0	0	0	1
H05_REG09	9	7	615799975	89028.5	646394	460660	4458927	48642.5	295.324	153.985	7.33598	49.43	0.311767	0.411219	0	8	0.126512	0.983209	0.707978	0	0	0	0	0	0	0	0	0	0	0	0	0	0	0	0	0	0	0	0	0	0	0	0	0	0	0	0	0	1
H05_REG09	9	8	601035238	91174.1	617380	461846	4614258	49414.5	351.456	108.117	6.39668	50.5059	0.313528	0.384546	0	8	0.123585	0.978535	0.691702	0	0	0	0	0	0	0	0	0	0	0	0	0	0	0	0	0	0	0	0	0	0	0	0	0	0	0	0	0	1
H01_REG10	10	1	1.30286e+08	35397.6	506317	293930	481381	42145.1	60.3923	74.9047	5.17421	52.4207	0.481465	0.386071	1	8	0.120536	1.3069	0.631994	0	0	0	0	0	0	0	0	0	0	0	0	0	0	0	0	0	0	0	0	0	0	0	0	0	0	0	0	0	0
H01_REG10	10	2	1.38279e+08	36759.4	512039	302680	712132	42535.6	69.0276	76.216	5.28746	54.1562	0.491994	0.387761	1	8	0.122844	1.13184	0.656101	0	0	0	0	0	0	0	0	0	0	0	0	0	0	0	0	0	0	0	0	0	0	0	0	0	0	0	0	0	0
H01_REG10	10	3	1.46819e+08	35879.8	530810	302154	860379	44353.9	80.5643	77.3663	5.53778	52.7418	0.486867	0.395356	1	8	0.123179	1.1398	0.642969	0	0	0	0	0	0	0	0	0	0	0	0	0	0	0	0	0	0	0	0	0	0	0	0	0	0	0	0	0	0
H01_REG10	10	4	1.93435e+08	36629.6	503740	304930	1101897	62369.2	96.8037	87.8759	5.26813	53.8516	0.502952	0.385533	1	8	0.129059	1.12861	0.637984	0	0	0	0	0	0	0	0	0	0	0	0	0	0	0	0	0	0	0	0	0	0	0	0	0	0	0	0	0	0
H01_REG10	10	5	1.98848e+08	36349.4	553665	304426	1279088	63041	94.4256	86.4747	5.31714	52.8865	0.487073	0.39959	1	8	0.130559	1.16519	0.664139	0	0	0	0	0	0	0	0	0	0	0	0	0	0	0	0	0	0	0	0	0	0	0	0	0	0	0	0	0	0
H01_REG10	10	6	1.67273e+08	37676.6	504814	302056	1411332	46540.6	115.498	83.3244	5.20988	54.3981	0.496805	0.408649	1	8	0.133437	1.05204	0.668189	0	0	0	0	0	0	0	0	0	0	0	0	0	0	0	0	0	0	0	0	0	0	0	0	0	0	0	0	0	0
H01_REG10	10	7	1.80213e+08	37912.2	541931	300544	1561420	48129	132.934	89.5611	5.39555	54.9027	0.4837	0.39642	1	8	0.139914	1.01488	0.707562	0	0	0	0	0	0	0	0	0	0	0	0	0	0	0	0	0	0	0	0	0	0	0	0	0	0	0	0	0	0
H01_REG10	10	8	189008667	37055.1	538355	303930	1773435	51523.7	135.042	89.4658	5.61935	53.4136	0.481569	0.396943	1	8	0.145721	1.00464	0.710769	0	0	0	0	0	0	0	0	0	0	0	0	0	0	0	0	0	0	0	0	0	0	0	0	0	0	0	0	0	0
H02_REG10	10	1	1.08871e+08	31908.3	261679	174902	475691	37040.4	100.401	72.1855	6.20386	41.5377	0.326459	0.335876	1	5	0.071964	1.69314	0.655008	0	0	0	0	0	0	0	0	0	0	0	0	0	0	0	0	0	0	0	0	0	0	0	0	0	0	0	0	0	0
H02_REG10	10	2	1.11948e+08	34027.1	256677	180706	455325	40454.2	104.25	62.2794	6.54235	41.847	0.334291	0.361629	1	5	0.0764526	1.43424	0.686851	0	0	0	0	0	0	0	0	0	0	0	0	0	0	0	0	0	0	0	0	0	0	0	0	0	0	0	0	0	0
H02_REG10	10	3	1.26346e+08	34886.4	274064	183688	707418	41885.5	144.698	70.5741	5.9132	41.2658	0.34481	0.361778	1	5	0.0937042	1.56767	0.676259	0	0	0	0	0	0	0	0	0	0	0	0	0	0	0	0	0	0	0	0	0	0	0	0	0	0	0	0	0	0
H02_REG10	10	4	1.6269e+08	35449.4	272129	201536	924510	58801	120.306	78.7192	5.89691	43.2211	0.326271	0.36293	1	5	0.0869976	1.61111	0.662069	0	0	0	0	0	0	0	0	0	0	0	0	0	0	0	0	0	0	0	0	0	0	0	0	0	0	0	0	0	0
H02_REG10	10	5	1.66421e+08	35126	311565	207676	1113434	58408.7	105.94	78.902	5.84447	43.0442	0.323154	0.364344	1	5	0.0941385	1.47745	0.655249	0	0	0	0	0	0	0	0	0	0	0	0	0	0	0	0	0	0	0	0	0	0	0	0	0	0	0	0	0	0
H02_REG10	10	6	1.3897e+08	35352.4	323752	211236	1285586	41246.2	84.2224	109.172	5.42316	43.7287	0.332847	0.371063	1	5	0.103038	1.4658	0.651852	0	0	0	0	0	0	0	0	0	0	0	0	0	0	0	0	0	0	0	0	0	0	0	0	0	0	0	0	0	0
H02_REG10	10	7	162329721	37136.7	353940	203544	1369247	47549.9	109.746	122.02	5.32569	45.3723	0.319734	0.352361	1	5	0.10691	1.44009	0.67894	0	0	0	0	0	0	0	0	0	0	0	0	0	0	0	0	0	0	0	0	0	0	0	0	0	0	0	0	0	0
H02_REG10	10	8	192823969	34999.5	370304	202988	1500877	51039.1	160.826	158.346	5.27094	43.0409	0.332247	0.368265	1	5	0.112157	1.37398	0.684911	0	0	0	0	0	0	0	0	0	0	0	0	0	0	0	0	0	0	0	0	0	0	0	0	0	0	0	0	0	0
H03_REG10	10	1	1.80041e+08	57549.3	462423	308554	1855731	35605.6	101.212	65.7248	5.56672	56.834	0.430432	0.383906	1	5	0.0965058	1.1567	0.817994	0	0	0	0	0	0	0	0	0	0	0	0	0	0	0	0	0	0	0	0	0	0	0	0	0	0	0	0	0	0
H03_REG10	10	2	1.93077e+08	58237	465312	332138	2133229	36851.7	112.039	67.5405	5.65904	55.1396	0.45928	0.360803	1	5	0.0968097	1.60832	0.747547	0	0	0	0	0	0	0	0	0	0	0	0	0	0	0	0	0	0	0	0	0	0	0	0	0	0	0	0	0	0
H03_REG10	10	3	205518271	63529.1	521790	333288	2248438	39497.6	119.13	62.8059	5.56161	58.4659	0.40685	0.398848	1	5	0	1.98296	0.766323	0	0	0	0	0	0	0	0	0	0	0	0	0	0	0	0	0	0	0	0	0	0	0	0	0	0	0	0	0	0
H03_REG10	10	4	211804062	53718.5	582350	339350	2263895	42042.8	116.932	66.342	6.02797	48.0369	0.391119	0.404993	1	5	0.106104	1.32185	0.791583	0	0	0	0	0	0	0	0	0	0	0	0	0	0	0	0	0	0	0	0	0	0	0	0	0	0	0	0	0	0
H03_REG10	10	5	2.11204e+08	54084.8	572593	336114	2227994	39715.9	113.813	68.7271	5.72881	47.8873	0.345762	0.424998	1	6	0.127155	1.28571	0.841954	0	0	0	0	0	0	0	0	0	0	0	0	0	0	0	0	0	0	0	0	0	0	0	0	0	0	0	0	0	0
H03_REG10	10	6	235350095	55346.4	568993	337374	2079585	46679.4	116.882	79.0372	6.01843	49.3478	0.35425	0.392355	1	6	0.146914	1.19281	0.776104	0	0	0	0	0	0	0	0	0	0	0	0	0	0	0	0	0	0	0	0	0	0	0	0	0	0	0	0	0	0
H03_REG10	10	7	2.55378e+08	54923.8	555812	324114	2182153	46233.2	130.199	95.7728	5.7443	49.0925	0.35907	0.405455	1	6	0.116195	1.30177	0.786364	0	0	0	0	0	0	0	0	0	0	0	0	0	0	0	0	0	0	0	0	0	0	0	0	0	0	0	0	0	0
H03_REG10	10	8	254201017	52995	703660	327272	2060859	50172.1	89.0169	93.4469	5.71162	48.3481	0.418755	0.352867	1	7	0.124863	1.26966	0.824975	0	0	0	0	0	0	0	0	0	0	0	0	0	0	0	0	0	0	0	0	0	0	0	0	0	0	0	0	0	0
H04_REG10	10	1	1.45016e+08	45391	322831	319112	2072472	43989.7	65.2531	82.352	5.78132	50.7271	0.356645	0.390473	0	7	0.112569	1.53985	0.714912	0	0	0	0	0	0	0	0	0	0	0	0	0	0	0	0	0	0	0	0	0	0	0	0	0	0	0	0	0	0
H04_REG10	10	2	1.54171e+08	46871.9	348304	321388	2186281	44547	82.157	85.575	5.56925	52.0784	0.352557	0.387372	0	7	0.122082	1.44382	0.74359	0	0	0	0	0	0	0	0	0	0	0	0	0	0	0	0	0	0	0	0	0	0	0	0	0	0	0	0	0	0
H04_REG10	10	3	160073433	46348.6	365106	317332	2367124	45362.2	88.9157	88.6009	5.63163	52.4101	0.368752	0.386926	0	7	0.115571	1.39425	0.789231	0	0	0	0	0	0	0	0	0	0	0	0	0	0	0	0	0	0	0	0	0	0	0	0	0	0	0	0	0	0
H04_REG10	10	4	151366682	45740.5	400172	323856	2746655	42569.4	52.0797	81.0733	5.51924	52.1384	0.370058	0.410378	0	7	0.120048	1.30383	0.813636	0	0	0	0	0	0	0	0	0	0	0	0	0	0	0	0	0	0	0	0	0	0	0	0	0	0	0	0	0	0
H04_REG10	10	5	172333892	47268.6	433606	324808	2743174	47777.7	83.2525	106.765	5.3954	52.2091	0.337395	0.40702	0	7	0.128273	1.39017	0.703928	0	0	0	0	0	0	0	0	0	0	0	0	0	0	0	0	0	0	0	0	0	0	0	0	0	0	0	0	0	0
H04_REG10	10	6	187766511	47478.2	810158	331858	2507797	43721.3	74.9374	91.529	5.33166	53.2804	0.3313	0.423124	1	7	0.10582	1.158	0.684877	0	0	0	0	0	0	0	0	0	0	0	0	0	0	0	0	0	0	0	0	0	0	0	0	0	0	0	0	0	0
H04_REG10	10	7	200006799	48535.1	641526	327434	2695845	36602.2	96.6068	112.648	5.10417	54.7589	0.344483	0.398238	1	7	0.0796291	1.25246	0.563512	0	0	0	0	0	0	0	0	0	0	0	0	0	0	0	0	0	0	0	0	0	0	0	0	0	0	0	0	0	0
H04_REG10	10	8	200315021	48254.8	797297	322190	2895471	36661.2	84.4236	103.891	4.90408	53.6212	0.34186	0.4391	1	8	0.0910064	1.22646	0.568999	0	0	0	0	0	0	0	0	0	0	0	0	0	0	0	0	0	0	0	0	0	0	0	0	0	0	0	0	0	0
H05_REG10	10	1	133964866	42972	460701	359176	116678	40281.1	28.1139	62.6397	6.83653	48.507	0.375982	0.354001	1	8	0.177661	1.28425	0.605333	0	0	0	0	0	0	0	0	0	0	0	0	0	0	0	0	0	0	0	0	0	0	0	0	0	0	0	0	0	0
H05_REG10	10	2	1.34009e+08	44581.7	482501	373654	232658	40407.6	14.3613	60.055	7.20873	49.4852	0.369614	0.353884	1	9	0.175617	1.25902	0.613281	0	0	0	0	0	0	0	0	0	0	0	0	0	0	0	0	0	0	0	0	0	0	0	0	0	0	0	0	0	0
H05_REG10	10	3	1.64125e+08	44366.6	500516	365368	430096	42368.1	78.295	76.0861	7.0697	48.5573	0.367335	0.357995	1	9	0.184097	1.22647	0.603381	0	0	0	0	0	0	0	0	0	0	0	0	0	0	0	0	0	0	0	0	0	0	0	0	0	0	0	0	0	0
H05_REG10	10	4	2.22672e+08	43911.5	523408	357810	658496	59001.5	90.304	98.5459	7.01912	49.578	0.367284	0.355368	1	8	0.171243	1.25775	0.623865	0	0	0	0	0	0	0	0	0	0	0	0	0	0	0	0	0	0	0	0	0	0	0	0	0	0	0	0	0	0
H05_REG10	10	5	2.18014e+08	44300.6	514759	351444	934752	57695.2	92.566	94.3776	6.94774	49.2578	0.383583	0.349796	1	9	0.18974	1.18587	0.606218	0	0	0	0	0	0	0	0	0	0	0	0	0	0	0	0	0	0	0	0	0	0	0	0	0	0	0	0	0	0
H05_REG10	10	6	252201217	43996.4	522132	345844	1225759	59560.7	95.1198	142.127	6.45898	49.3633	0.396607	0.347434	1	8	0.163699	1.27769	0.660562	0	0	0	0	0	0	0	0	0	0	0	0	0	0	0	0	0	0	0	0	0	0	0	0	0	0	0	0	0	0
H05_REG10	10	7	212265126	47074.6	552042	340038	1384662	48308.4	124.955	95.5754	6.27236	51.5486	0.381652	0.347565	1	8	0.164894	1.24813	0.662275	0	0	0	0	0	0	0	0	0	0	0	0	0	0	0	0	0	0	0	0	0	0	0	0	0	0	0	0	0	0
H05_REG10	10	8	287570243	44533.8	532773	338770	1618893	61661.8	145.47	165.937	6.38166	49.4303	0.389983	0.342073	1	8	0.166776	1.22886	0.664294	0	0	0	0	0	0	0	0	0	0	0	0	0	0	0	0	0	0	0	0	0	0	0	0	0	0	0	0	0	0
H06_REG10	10	1	362556309	93954.8	817598	441324	1963100	39003.3	83.9314	68.4967	6.51864	46.3916	0.22829	0.312501	1	10	0.108216	1.78328	0.85933	0	0	0	0	0	0	0	0	0	0	0	0	0	0	0	0	0	0	0	0	0	0	0	0	0	0	0	0	0	0
H06_REG10	10	2	358140145	94834.1	741110	455156	2026222	40517	57.7946	64.6546	6.63587	45.8309	0.234921	0.298624	1	10	0.108183	1.7676	0.862764	0	0	0	0	0	0	0	0	0	0	0	0	0	0	0	0	0	0	0	0	0	0	0	0	0	0	0	0	0	0
H06_REG10	10	3	416122488	94404.7	781404	420882	2144458	42888.8	139.856	74.2016	6.04931	43.458	0.242416	0.301232	1	10	0.107409	1.77576	0.862545	0	0	0	0	0	0	0	0	0	0	0	0	0	0	0	0	0	0	0	0	0	0	0	0	0	0	0	0	0	0
H06_REG10	10	4	462445863	93976.2	787591	487796	2363918	46805	145.626	78.779	6.18507	45.9275	0.24941	0.323564	1	10	0.116369	1.85045	0.797181	0	0	0	0	0	0	0	0	0	0	0	0	0	0	0	0	0	0	0	0	0	0	0	0	0	0	0	0	0	0
H06_REG10	10	5	456667547	94230.4	855921	492878	2439296	46711.1	129.739	78.093	5.9743	47.4068	0.245575	0.296364	1	10	0.110236	1.84405	0.801943	0	0	0	0	0	0	0	0	0	0	0	0	0	0	0	0	0	0	0	0	0	0	0	0	0	0	0	0	0	0
H06_REG10	10	6	484926849	95676.2	777233	506472	2620209	49640.3	146.972	80.4477	5.90623	47.1385	0.252529	0.31509	1	10	0.115073	1.82237	0.79956	0	0	0	0	0	0	0	0	0	0	0	0	0	0	0	0	0	0	0	0	0	0	0	0	0	0	0	0	0	0
H06_REG10	10	7	495238834	96518.6	772659	560230	2680265	51296.2	130.345	82.3892	5.66836	48.0665	0.256207	0.316537	1	10	0.112956	1.80981	0.819123	0	0	0	0	0	0	0	0	0	0	0	0	0	0	0	0	0	0	0	0	0	0	0	0	0	0	0	0	0	0
H06_REG10	10	8	466058705	94845.1	755624	463454	3011104	49450	103.541	83.0469	5.18829	47.4017	0.278098	0.314094	1	10	0.109791	1.62567	0.816056	0	0	0	0	0	0	0	0	0	0	0	0	0	0	0	0	0	0	0	0	0	0	0	0	0	0	0	0	0	0
H01_REG11	11	1	1.09726e+08	27393.4	197934	135830	1391533	36060.1	71.3782	109.138	5.80676	38.6122	0.291868	0.380047	1	4	0.030445	1.88027	1.10493	0	0	0	0	0	0	0	0	0	0	0	0	0	0	0	0	0	0	0	0	0	0	0	0	0	0	0	0	0	0
H01_REG11	11	2	1.14508e+08	28069.8	271025	142102	1429802	38524.3	63.7057	104.488	6.15321	41.9343	0.302566	0.375094	1	4	0.0340909	1.80702	0.909091	0	0	0	0	0	0	0	0	0	0	0	0	0	0	0	0	0	0	0	0	0	0	0	0	0	0	0	0	0	0
H01_REG11	11	3	1.18847e+08	28007.5	275434	144440	1409005	37711.8	76.0766	104.2	6.0718	42.6106	0.298048	0.378816	1	4	0.0529381	1.96546	0.867412	0	0	0	0	0	0	0	0	0	0	0	0	0	0	0	0	0	0	0	0	0	0	0	0	0	0	0	0	0	0
H01_REG11	11	4	1.24932e+08	29507.2	275398	146552	1387709	38493.3	82.0029	107.937	6.2424	45.4522	0.323991	0.372728	1	4	0.0534813	1.69294	0.88443	0	0	0	0	0	0	0	0	0	0	0	0	0	0	0	0	0	0	0	0	0	0	0	0	0	0	0	0	0	0
H01_REG11	11	5	1.30461e+08	30643.6	282556	155164	1420419	38724.1	95.5807	105.558	5.89795	47.4246	0.331781	0.360099	1	6	0	1.80117	0.948052	0	0	0	0	0	0	0	0	0	0	0	0	0	0	0	0	0	0	0	0	0	0	0	0	0	0	0	0	0	0
H01_REG11	11	6	154300738	32046	292548	162364	1288603	42770.2	122.506	138.3	5.88197	49.8686	0.333503	0.358843	1	6	0.0738636	1.42759	0.914654	0	0	0	0	0	0	0	0	0	0	0	0	0	0	0	0	0	0	0	0	0	0	0	0	0	0	0	0	0	0
H01_REG11	11	7	164415611	30961.2	295392	152900	1321230	40103.2	151.589	145.742	5.8184	47.8161	0.328293	0.366968	1	6	0	1.86828	0.958273	0	0	0	0	0	0	0	0	0	0	0	0	0	0	0	0	0	0	0	0	0	0	0	0	0	0	0	0	0	0
H01_REG11	11	8	172045736	29055.7	292916	158304	1391890	45699.5	182.02	146.197	5.3307	42.0769	0.3367	0.425684	1	6	0	1.7561	0.925926	0	0	0	0	0	0	0	0	0	0	0	0	0	0	0	0	0	0	0	0	0	0	0	0	0	0	0	0	0	0
H02_REG11	11	1	1.8924e+08	52096.4	354480	262958	1480470	32552.1	63.0302	137.049	6.11911	37.7267	0.313275	0.354697	1	9	0.0859935	1.62393	0.777895	0	0	0	0	0	0	0	0	0	0	0	0	0	0	0	0	0	0	0	0	0	0	0	0	0	0	0	0	0	0
H02_REG11	11	2	1.92637e+08	52876.2	356210	277644	1616340	42164.1	52.0427	82.7842	6.34461	39.8796	0.317088	0.382122	1	9	0.0859935	1.62393	0.777895	0	0	0	0	0	0	0	0	0	0	0	0	0	0	0	0	0	0	0	0	0	0	0	0	0	0	0	0	0	0
H02_REG11	11	3	1.93623e+08	49816.8	394708	272496	1683071	43570.4	61.2765	73.7834	5.77996	40.9021	0.348633	0.391611	1	9	0.0990672	1.32188	0.863277	0	0	0	0	0	0	0	0	0	0	0	0	0	0	0	0	0	0	0	0	0	0	0	0	0	0	0	0	0	0
H02_REG11	11	4	2.19581e+08	50637	411342	283294	1811204	43705.7	88.1257	111.97	5.71773	41.7001	0.358927	0.396737	1	9	0.105886	1.34826	0.822451	0	0	0	0	0	0	0	0	0	0	0	0	0	0	0	0	0	0	0	0	0	0	0	0	0	0	0	0	0	0
H02_REG11	11	5	236554533	53872.4	427296	299452	2308361	43937.9	89.8107	128.545	5.67353	43.5475	0.372649	0.405697	1	7	0.104397	1.33975	0.825414	0	0	0	0	0	0	0	0	0	0	0	0	0	0	0	0	0	0	0	0	0	0	0	0	0	0	0	0	0	0
H02_REG11	11	6	275434234	54094.4	463809	308484	2398059	51603.6	97.8434	142.624	5.60921	43.6682	0.338702	0.418094	1	8	0.108865	1.29479	0.823594	0	0	0	0	0	0	0	0	0	0	0	0	0	0	0	0	0	0	0	0	0	0	0	0	0	0	0	0	0	0
H02_REG11	11	7	293865047	54664.3	481007	307802	2529638	55993.7	108.319	140.298	5.59105	43.1472	0.346111	0.420852	1	8	0.114286	1.27146	0.824369	0	0	0	0	0	0	0	0	0	0	0	0	0	0	0	0	0	0	0	0	0	0	0	0	0	0	0	0	0	0
H02_REG11	11	8	257882146	53868.6	477436	306272	3623392	49468.9	113.8	108.167	5.73046	46.5678	0.363355	0.415984	1	9	0.115907	1.21902	0.843956	0	0	0	0	0	0	0	0	0	0	0	0	0	0	0	0	0	0	0	0	0	0	0	0	0	0	0	0	0	0
H01_REG12	12	1	1.2085e+08	35353.7	377990	163980	611702	38738.4	62.2208	71.8237	7.852	36.8371	0.485331	0.358876	1	5	0.0330578	1.58133	0.84317	0	0	0	0	0	0	0	0	0	0	0	0	0	0	0	0	0	0	0	0	0	0	0	0	0	0	0	0	0	0
H01_REG12	12	2	1.21887e+08	35039.7	390958	174714	629421	38860.2	35.7747	78.6707	8.28656	36.8729	0.465848	0.356774	1	5	0.0383838	1.51908	0.850921	0	0	0	0	0	0	0	0	0	0	0	0	0	0	0	0	0	0	0	0	0	0	0	0	0	0	0	0	0	0
H01_REG12	12	3	1.34882e+08	35304	416333	170086	657375	40958.4	72.8785	85.4847	7.84469	35.7548	0.456649	0.358715	1	5	0	1.66295	0.857621	0	0	0	0	0	0	0	0	0	0	0	0	0	0	0	0	0	0	0	0	0	0	0	0	0	0	0	0	0	0
H01_REG12	12	4	1.58348e+08	36742.9	392461	177580	663348	37287.9	105.853	122.578	7.26073	37.9209	0.468491	0.350008	1	5	0.0382942	1.78883	0.869742	0	0	0	0	0	0	0	0	0	0	0	0	0	0	0	0	0	0	0	0	0	0	0	0	0	0	0	0	0	0
H01_REG12	12	5	1.47274e+08	37556.2	400903	189678	614173	39901.3	85.4787	85.4213	6.83571	38.8317	0.47558	0.355096	1	5	0	1.92857	0.87037	0	0	0	0	0	0	0	0	0	0	0	0	0	0	0	0	0	0	0	0	0	0	0	0	0	0	0	0	0	0
H01_REG12	12	6	1.56918e+08	38094.6	401579	187076	582465	40711.2	106.057	81.4204	7.48931	39.1077	0.469732	0.357548	1	5	0.0411622	1.65311	0.879534	0	0	0	0	0	0	0	0	0	0	0	0	0	0	0	0	0	0	0	0	0	0	0	0	0	0	0	0	0	0
H01_REG12	12	7	1.66882e+08	37970.1	399806	186446	553603	38454.3	120.456	83.4181	7.36688	39.1479	0.474841	0.358726	1	5	0.0561224	1.6334	0.882491	0	0	0	0	0	0	0	0	0	0	0	0	0	0	0	0	0	0	0	0	0	0	0	0	0	0	0	0	0	0
H01_REG12	12	8	1.72868e+08	37418.6	396247	187938	709104	40377.8	133.331	82.2357	7.07003	38.3042	0.465826	0.335337	1	5	0.0459184	1.5838	0.88585	0	0	0	0	0	0	0	0	0	0	0	0	0	0	0	0	0	0	0	0	0	0	0	0	0	0	0	0	0	0
H02_REG12	12	1	1.63388e+08	44507.4	379886	200668	735654	38500.8	55.8008	81.8912	9.97692	34.2101	0.445176	0.350512	1	7	0.042915	1.63326	0.956919	0	0	0	0	0	0	0	0	0	0	0	0	0	0	0	0	0	0	0	0	0	0	0	0	0	0	0	0	0	0
H02_REG12	12	2	1.64001e+08	44018.4	391862	212568	744450	37725.2	57.1458	83.4753	9.7579	34.7883	0.429848	0.328	1	7	0.0501393	1.65364	0.933589	0	0	0	0	0	0	0	0	0	0	0	0	0	0	0	0	0	0	0	0	0	0	0	0	0	0	0	0	0	0
H02_REG12	12	3	1.72828e+08	42753.7	414376	210276	742641	38466.9	68.4562	87.1678	10.3251	34.1004	0.432382	0.329514	1	7	0.0500587	1.6388	0.911839	0	0	0	0	0	0	0	0	0	0	0	0	0	0	0	0	0	0	0	0	0	0	0	0	0	0	0	0	0	0
H02_REG12	12	4	1.78603e+08	44760.3	431604	209236	763070	40120.1	75.6966	89.5061	9.07657	35.6038	0.45335	0.324581	1	7	0.0520208	1.66134	0.919231	0	0	0	0	0	0	0	0	0	0	0	0	0	0	0	0	0	0	0	0	0	0	0	0	0	0	0	0	0	0
H02_REG12	12	5	1.88967e+08	47270.8	443408	215374	747871	42883.8	77.5784	89.136	9.15757	37.6534	0.453516	0.332378	1	7	0.0558396	1.58698	0.953846	0	0	0	0	0	0	0	0	0	0	0	0	0	0	0	0	0	0	0	0	0	0	0	0	0	0	0	0	0	0
H02_REG12	12	6	1.98945e+08	45945.5	455166	216612	711175	43717.7	92.0868	90.8558	9.17892	37.2072	0.457323	0.343802	1	7	0.0542373	1.54067	0.936646	0	0	0	0	0	0	0	0	0	0	0	0	0	0	0	0	0	0	0	0	0	0	0	0	0	0	0	0	0	0
H02_REG12	12	7	2.12735e+08	43310.7	453954	222004	726638	46206	103.575	99.721	9.14734	35.7754	0.469752	0.333481	1	9	0.0579601	1.51372	0.94	0	0	0	0	0	0	0	0	0	0	0	0	0	0	0	0	0	0	0	0	0	0	0	0	0	0	0	0	0	0
H02_REG12	12	8	2.2331e+08	42232.9	448054	230104	909010	43123.5	120.319	101.436	9.42537	34.981	0.467939	0.385147	1	8	0.0552413	1.56181	0.921397	0	0	0	0	0	0	0	0	0	0	0	0	0	0	0	0	0	0	0	0	0	0	0	0	0	0	0	0	0	0
H03_REG12	12	1	2.71085e+08	75410.4	621666	337552	992763	41140.6	66.4734	100.455	7.45133	38.9978	0.34768	0.356397	1	7	0.0862843	1.63816	0.856225	0	0	0	0	0	0	0	0	0	0	0	0	0	0	0	0	0	0	0	0	0	0	0	0	0	0	0	0	0	0
H03_REG12	12	2	279000417	78188.1	683014	358202	1229894	42685.9	66.5654	97.1793	7.55338	39.0548	0.347973	0.351645	1	7	0.0908213	1.57463	0.776461	0	0	0	0	0	0	0	0	0	0	0	0	0	0	0	0	0	0	0	0	0	0	0	0	0	0	0	0	0	0
H03_REG12	12	3	288726881	78427.6	684488	348978	1242789	42519.9	81.8119	96.0601	7.88737	38.6105	0.361473	0.350383	1	7	0.0962541	1.56569	0.773116	0	0	0	0	0	0	0	0	0	0	0	0	0	0	0	0	0	0	0	0	0	0	0	0	0	0	0	0	0	0
H03_REG12	12	4	303909249	80670.4	736836	355108	1398086	43719	92.6552	104.048	7.81521	39.3156	0.367115	0.362054	1	7	0.105674	1.55009	0.770975	0	0	0	0	0	0	0	0	0	0	0	0	0	0	0	0	0	0	0	0	0	0	0	0	0	0	0	0	0	0
H03_REG12	12	5	327030791	78783.4	792628	355026	1399881	46176.5	100.478	111.704	7.79653	38.6938	0.37176	0.368946	1	7	0.106781	1.54384	0.775056	0	0	0	0	0	0	0	0	0	0	0	0	0	0	0	0	0	0	0	0	0	0	0	0	0	0	0	0	0	0
H03_REG12	12	6	332415010	76117.9	801402	348640	1510684	45085.9	114.789	114.992	7.74392	35.888	0.350972	0.365659	1	7	0.10503	1.55116	0.780612	0	0	0	0	0	0	0	0	0	0	0	0	0	0	0	0	0	0	0	0	0	0	0	0	0	0	0	0	0	0
H03_REG12	12	7	361810782	73818.4	806860	340334	1463109	46418.2	141.808	123.729	8.06778	34.9903	0.361761	0.353235	1	7	0.103842	1.4858	0.744267	0	0	0	0	0	0	0	0	0	0	0	0	0	0	0	0	0	0	0	0	0	0	0	0	0	0	0	0	0	0
H03_REG12	12	8	392134984	74068.5	747970	331992	1878876	52002.1	173.062	125.965	8.05243	35.5565	0.37499	0.348844	1	7	0.108765	1.41328	0.780044	0	0	0	0	0	0	0	0	0	0	0	0	0	0	0	0	0	0	0	0	0	0	0	0	0	0	0	0	0	0
H04_REG12	12	1	249545887	67616	586932	285434	1002294	31978.6	96.4301	93.5355	12.0105	28.7185	0.329996	0.389209	1	9	0.0769587	1.73731	0.880205	0	0	0	0	0	0	0	0	0	0	0	0	0	0	0	0	0	0	0	0	0	0	0	0	0	0	0	0	0	0
H04_REG12	12	2	2.59962e+08	68347.4	539752	315186	955809	35826.2	90.4509	92.3544	12.185	29.523	0.326823	0.295508	1	9	0.0820248	1.55051	0.875867	0	0	0	0	0	0	0	0	0	0	0	0	0	0	0	0	0	0	0	0	0	0	0	0	0	0	0	0	0	0
H04_REG12	12	3	2.75583e+08	69195.1	567584	321632	957605	35483.2	108.701	102.013	12.2368	29.1263	0.338209	0.288471	1	9	0.0896149	1.4046	1.03236	0	0	0	0	0	0	0	0	0	0	0	0	0	0	0	0	0	0	0	0	0	0	0	0	0	0	0	0	0	0
H04_REG12	12	4	2.95015e+08	69776.4	564218	326558	924494	44956.8	124.881	107.654	12.4731	29.1164	0.33896	0.288779	1	9	0.11155	1.25445	0.867139	0	0	0	0	0	0	0	0	0	0	0	0	0	0	0	0	0	0	0	0	0	0	0	0	0	0	0	0	0	0
H04_REG12	12	5	3.08114e+08	74205.1	580443	316374	872022	39490.4	132.687	110.72	12.1105	31.6072	0.314019	0.30146	1	9	0.0984964	1.34372	0.901938	0	0	0	0	0	0	0	0	0	0	0	0	0	0	0	0	0	0	0	0	0	0	0	0	0	0	0	0	0	0
H04_REG12	12	6	3.22138e+08	70831.4	597734	298804	921936	36672.7	144.951	113.699	11.8059	29.8431	0.332075	0.310608	1	9	0.0954274	1.4815	0.930736	0	0	0	0	0	0	0	0	0	0	0	0	0	0	0	0	0	0	0	0	0	0	0	0	0	0	0	0	0	0
H04_REG12	12	7	3.37482e+08	70537.6	602117	294772	946911	38913.5	163.15	119.338	10.8294	30.285	0.328067	0.298947	1	9	0.100797	1.42278	0.92673	0	0	0	0	0	0	0	0	0	0	0	0	0	0	0	0	0	0	0	0	0	0	0	0	0	0	0	0	0	0
H04_REG12	12	8	357716629	70650.4	607792	300168	1269202	40720.6	199.473	124.099	9.21204	30.2905	0.342332	0.34343	1	9	0.102554	1.37186	0.923913	0	0	0	0	0	0	0	0	0	0	0	0	0	0	0	0	0	0	0	0	0	0	0	0	0	0	0	0	0	0
H05_REG12	12	1	1.33689e+08	31725.2	340838	164218	548323	41438.6	65.2355	89.5091	7.32316	41.9619	0.351239	0.30651	1	4	0.031746	1.62169	0.816485	0	0	0	0	0	0	0	0	0	0	0	0	0	0	0	0	0	0	0	0	0	0	0	0	0	0	0	0	0	0
H05_REG12	12	2	1.29596e+08	27758.7	352319	172260	581713	40605.7	46.463	83.5121	7.57289	40.75	0.367127	0.299197	1	5	0.0352996	1.65475	0.816692	0	0	0	0	0	0	0	0	0	0	0	0	0	0	0	0	0	0	0	0	0	0	0	0	0	0	0	0	0	0
H05_REG12	12	3	136064263	30716.2	332394	169212	357197	42152.3	60.2665	83.5243	8.15029	42.9541	0.375384	0.327536	1	5	0.0385498	1.61585	0.81575	0	0	0	0	0	0	0	0	0	0	0	0	0	0	0	0	0	0	0	0	0	0	0	0	0	0	0	0	0	0
H05_REG12	12	4	1.56377e+08	33952.3	358141	173396	461863	44361.4	120.566	84.9621	7.75565	43.5993	0.36889	0.322516	1	5	0.0431073	1.56863	0.819118	0	0	0	0	0	0	0	0	0	0	0	0	0	0	0	0	0	0	0	0	0	0	0	0	0	0	0	0	0	0
H05_REG12	12	5	1.27741e+08	35758.9	362095	188542	488190	38103.5	55.1212	70.3154	7.61568	43.0304	0.365599	0.315796	1	5	0.0476611	1.53468	0.832361	0	0	0	0	0	0	0	0	0	0	0	0	0	0	0	0	0	0	0	0	0	0	0	0	0	0	0	0	0	0
H05_REG12	12	6	1.69498e+08	34941.4	360563	188160	569827	45872.8	116.642	87.9346	7.7495	44.1718	0.391175	0.341715	1	5	0.04876	1.52816	0.820584	0	0	0	0	0	0	0	0	0	0	0	0	0	0	0	0	0	0	0	0	0	0	0	0	0	0	0	0	0	0
H05_REG12	12	7	1.82595e+08	36291.6	392555	186522	640960	47847.6	129.078	98.1146	7.65058	44.2348	0.390772	0.320851	1	5	0.0519149	1.51068	0.8628	0	0	0	0	0	0	0	0	0	0	0	0	0	0	0	0	0	0	0	0	0	0	0	0	0	0	0	0	0	0
H05_REG12	12	8	1.85992e+08	36012.2	403291	196156	697001	48720.7	130.764	95.4958	6.89134	43.629	0.414972	0.331211	1	5	0.054099	1.44954	0.864979	0	0	0	0	0	0	0	0	0	0	0	0	0	0	0	0	0	0	0	0	0	0	0	0	0	0	0	0	0	0
H01_REG13	13	1	9.69765e+07	28548	398657	286776	680298	38911.2	43.337	57.3125	7.51644	50.4429	0.331978	0.324376	1	4	0.106077	1.37533	0.885496	0	0	0	0	0	0	0	0	0	0	0	0	0	0	0	0	0	0	0	0	0	0	0	0	0	0	0	0	0	0
H01_REG13	13	2	1.00723e+08	29299.7	432259	298910	875068	38447.4	48.9461	55.4369	7.48619	49.3281	0.34712	0.325006	1	4	0.106838	1.35176	0.879182	0	0	0	0	0	0	0	0	0	0	0	0	0	0	0	0	0	0	0	0	0	0	0	0	0	0	0	0	0	0
H01_REG13	13	3	109141253	30673.2	469084	303962	1009378	39702.7	53.5563	57.5957	6.91613	49.6197	0.343812	0.311898	1	4	0.11022	1.23266	0.882033	0	0	0	0	0	0	0	0	0	0	0	0	0	0	0	0	0	0	0	0	0	0	0	0	0	0	0	0	0	0
H01_REG13	13	4	1.17451e+08	31317.2	471041	314718	1171681	42901.9	63.8805	56.6768	7.12861	48.5804	0.367459	0.317947	1	4	0.118313	1.33654	0.917266	0	0	0	0	0	0	0	0	0	0	0	0	0	0	0	0	0	0	0	0	0	0	0	0	0	0	0	0	0	0
H01_REG13	13	5	1.28707e+08	32105.2	492534	325576	1191231	44769	70.1546	58.5381	7.19729	46.6128	0.36886	0.318707	1	4	0.11501	1.27494	0.885217	0	0	0	0	0	0	0	0	0	0	0	0	0	0	0	0	0	0	0	0	0	0	0	0	0	0	0	0	0	0
H01_REG13	13	6	1.48835e+08	33321.2	504659	327958	1586336	52274.8	85.9934	66.4068	7.30404	46.2969	0.383562	0.312959	1	4	0.108588	1.19264	0.882033	0	0	0	0	0	0	0	0	0	0	0	0	0	0	0	0	0	0	0	0	0	0	0	0	0	0	0	0	0	0
H01_REG13	13	7	1.66009e+08	32998.5	524987	313008	1962276	45537.7	97.7471	75.6987	7.13683	46.1328	0.383579	0.3349	1	4	0.103421	1.25673	0.888571	0	0	0	0	0	0	0	0	0	0	0	0	0	0	0	0	0	0	0	0	0	0	0	0	0	0	0	0	0	0
H01_REG13	13	8	177855362	32781.4	545662	301450	2247474	43850.4	111.737	83.0039	6.59101	45.4236	0.373454	0.327762	1	4	0.10905	1.26174	0.905585	0	0	0	0	0	0	0	0	0	0	0	0	0	0	0	0	0	0	0	0	0	0	0	0	0	0	0	0	0	0
H02_REG13	13	1	1.33346e+08	26727.9	386366	209348	1712815	36988.3	93.8523	100.999	10.5189	36.4346	0.476088	0.4643	1	8	0.175763	0.983486	0.847015	0	0	0	0	0	0	0	0	0	0	0	0	0	0	0	0	0	0	0	0	0	0	0	0	0	0	0	0	0	0
H02_REG13	13	2	138266488	26081.8	390403	217068	1954770	31115	100.321	99.7236	11.0642	37.0266	0.488406	0.476925	1	8	0.15075	1.08388	0.91047	0	0	0	0	0	0	0	0	0	0	0	0	0	0	0	0	0	0	0	0	0	0	0	0	0	0	0	0	0	0
H02_REG13	13	3	158307575	28671.8	421471	219328	1786503	40246.6	113.901	106.889	10.5265	38.9657	0.461116	0.478868	1	8	0.155411	0.911353	0.856655	0	0	0	0	0	0	0	0	0	0	0	0	0	0	0	0	0	0	0	0	0	0	0	0	0	0	0	0	0	0
H02_REG13	13	4	171753725	29919	432462	222610	1931912	42783.1	127.098	105.162	10.5861	40.002	0.462677	0.457595	1	8	0.153906	0.893491	0.860927	0	0	0	0	0	0	0	0	0	0	0	0	0	0	0	0	0	0	0	0	0	0	0	0	0	0	0	0	0	0
H02_REG13	13	5	180395942	30176.7	448308	227698	1971345	43174.2	134.304	114.073	10.0692	38.7915	0.470887	0.461426	1	8	0.158059	0.852174	0.904762	0	0	0	0	0	0	0	0	0	0	0	0	0	0	0	0	0	0	0	0	0	0	0	0	0	0	0	0	0	0
H02_REG13	13	6	199218493	31730	465207	225524	1940795	45808.5	110.047	141.959	9.74975	40.2838	0.470207	0.470597	1	8	0.160031	0.83	0.939759	0	0	0	0	0	0	0	0	0	0	0	0	0	0	0	0	0	0	0	0	0	0	0	0	0	0	0	0	0	0
H02_REG13	13	7	2.02383e+08	28835.5	380126	193308	2021929	45475.5	210.188	133.329	9.5734	37.8048	0.458832	0.505257	1	8	0.175373	0.850829	0.930195	0	0	0	0	0	0	0	0	0	0	0	0	0	0	0	0	0	0	0	0	0	0	0	0	0	0	0	0	0	0
H02_REG13	13	8	206864399	27904.1	352986	181420	2056124	45305.5	259.386	146.811	9.38816	38.0809	0.450218	0.504181	1	8	0.170099	0.867521	0.898194	0	0	0	0	0	0	0	0	0	0	0	0	0	0	0	0	0	0	0	0	0	0	0	0	0	0	0	0	0	0
H03_REG13	13	1	1.18899e+08	36780.8	360750	266016	1358196	39360.6	35.038	77.2423	5.78548	48.176	0.291846	0.417006	1	6	0.154356	1.19543	0.925217	0	0	0	0	0	0	0	0	0	0	0	0	0	0	0	0	0	0	0	0	0	0	0	0	0	0	0	0	0	0
H03_REG13	13	2	1.22091e+08	37830.1	380709	282828	1410967	38721.8	42.4251	74.8817	5.80005	50.3562	0.296013	0.424166	1	6	0.150558	1.27966	0.92053	0	0	0	0	0	0	0	0	0	0	0	0	0	0	0	0	0	0	0	0	0	0	0	0	0	0	0	0	0	0
H03_REG13	13	3	134293060	38390.7	394023	283828	1428671	40427.9	51.4641	77.9658	6.13218	49.983	0.287105	0.423624	1	6	0.138141	1.30661	0.907975	0	0	0	0	0	0	0	0	0	0	0	0	0	0	0	0	0	0	0	0	0	0	0	0	0	0	0	0	0	0
H03_REG13	13	4	147998296	40479.9	407483	281378	1711209	41597.3	56.7522	80.1666	6.26719	49.4018	0.323875	0.317086	1	6	0.134146	1.26937	0.899709	0	0	0	0	0	0	0	0	0	0	0	0	0	0	0	0	0	0	0	0	0	0	0	0	0	0	0	0	0	0
H03_REG13	13	5	162991717	40663.2	432664	291602	1724240	42150.9	61.7935	82.4451	6.66132	49.007	0.331648	0.349423	1	6	0.126818	1.3132	0.921156	0	0	0	0	0	0	0	0	0	0	0	0	0	0	0	0	0	0	0	0	0	0	0	0	0	0	0	0	0	0
H03_REG13	13	6	1.81586e+08	42515.1	465973	297706	1697531	45901.7	73.4989	85.8501	6.4544	50.9192	0.333794	0.357648	1	6	0.130546	1.25558	0.909091	0	0	0	0	0	0	0	0	0	0	0	0	0	0	0	0	0	0	0	0	0	0	0	0	0	0	0	0	0	0
H03_REG13	13	7	1.75449e+08	37081.3	395515	242186	1603741	49000	96.3457	88.1313	6.15562	49.3294	0.329239	0.349601	1	6	0.144511	1.16883	0.912593	0	0	0	0	0	0	0	0	0	0	0	0	0	0	0	0	0	0	0	0	0	0	0	0	0	0	0	0	0	0
H03_REG13	13	8	172254021	33787.2	353983	219672	1609075	46335.9	125.07	98.3844	6.54427	50.2556	0.36604	0.347592	1	6	0.148852	1.1701	0.903084	0	0	0	0	0	0	0	0	0	0	0	0	0	0	0	0	0	0	0	0	0	0	0	0	0	0	0	0	0	0
H04_REG13	13	1	292720489	78981.1	814429	319746	3508234	35247	53.4206	106.716	7.62056	46.9364	0.397379	0.352712	1	7	0.154124	1.13679	0.958506	0	0	0	0	0	0	0	0	0	0	0	0	0	0	0	0	0	0	0	0	0	0	0	0	0	0	0	0	0	0
H04_REG13	13	2	312633095	77742.9	860445	328066	3573511	35230.3	67.8627	118.281	7.42655	47.3845	0.374426	0.350259	1	7	0.169603	1.18301	0.949982	0	0	0	0	0	0	0	0	0	0	0	0	0	0	0	0	0	0	0	0	0	0	0	0	0	0	0	0	0	0
H04_REG13	13	3	347954481	80573.8	895823	318230	3661148	37968.4	77.9501	129.049	7.52036	48.001	0.349558	0.343515	1	7	0.15892	1.21779	0.92901	0	0	0	0	0	0	0	0	0	0	0	0	0	0	0	0	0	0	0	0	0	0	0	0	0	0	0	0	0	0
H04_REG13	13	4	351062984	76617.2	905163	323816	3705950	37120.3	92.7681	133.714	7.70393	48.6221	0.354898	0.337831	1	7	0.158449	1.1743	0.937979	0	0	0	0	0	0	0	0	0	0	0	0	0	0	0	0	0	0	0	0	0	0	0	0	0	0	0	0	0	0
H04_REG13	13	5	358271954	74168.9	919677	324616	3592833	37686.2	99.254	135.093	7.95512	48.3088	0.353899	0.348961	1	8	0.152638	1.13158	0.957012	0	0	0	0	0	0	0	0	0	0	0	0	0	0	0	0	0	0	0	0	0	0	0	0	0	0	0	0	0	0
H04_REG13	13	6	380172797	76066.9	942796	313608	3044028	38442.1	126.011	138.094	7.58529	48.9849	0.351946	0.362875	1	8	0.156813	1.05482	0.978933	0	0	0	0	0	0	0	0	0	0	0	0	0	0	0	0	0	0	0	0	0	0	0	0	0	0	0	0	0	0
H04_REG13	13	7	397765901	76625.4	904895	299642	2837969	38642.2	150.655	142.266	7.479	49.1862	0.358598	0.37192	1	8	0.150903	1.12736	0.917781	0	0	0	0	0	0	0	0	0	0	0	0	0	0	0	0	0	0	0	0	0	0	0	0	0	0	0	0	0	0
H04_REG13	13	8	415468567	72482.3	971306	266868	2451036	39260.7	186.248	152.611	9.41488	62.3666	0.364647	0.376417	1	8	0.155389	1.09527	0.903425	0	0	0	0	0	0	0	0	0	0	0	0	0	0	0	0	0	0	0	0	0	0	0	0	0	0	0	0	0	0
H05_REG13	13	1	287341453	69383.9	700038	278552	2498871	38148.8	77.3922	102.424	8.33266	37.1336	0.3646	0.405704	1	10	0.134072	1.24059	0.774286	0	0	0	0	0	0	0	0	0	0	0	0	0	0	0	0	0	0	0	0	0	0	0	0	0	0	0	0	0	0
H05_REG13	13	2	302394355	69272.3	703364	290002	2772967	37971.5	86.7238	111.066	8.20362	37.9683	0.368852	0.409763	1	10	0.130587	1.30556	0.792725	0	0	0	0	0	0	0	0	0	0	0	0	0	0	0	0	0	0	0	0	0	0	0	0	0	0	0	0	0	0
H05_REG13	13	3	329107656	70243.6	726539	292716	3225225	39094.3	102.187	116.854	7.91927	39.0712	0.367795	0.423038	1	10	0.130231	1.30793	0.849669	0	0	0	0	0	0	0	0	0	0	0	0	0	0	0	0	0	0	0	0	0	0	0	0	0	0	0	0	0	0
H05_REG13	13	4	348092806	70655.4	719429	298786	3463519	40862.7	114.549	115.692	7.56673	39.0991	0.365714	0.434014	1	10	0.131124	1.25874	0.85098	0	0	0	0	0	0	0	0	0	0	0	0	0	0	0	0	0	0	0	0	0	0	0	0	0	0	0	0	0	0
H05_REG13	13	5	364107090	72406.4	780256	304806	3648119	40892.8	122.037	117.962	7.07912	38.5603	0.360105	0.413679	1	10	0.129587	1.29915	0.849596	0	0	0	0	0	0	0	0	0	0	0	0	0	0	0	0	0	0	0	0	0	0	0	0	0	0	0	0	0	0
H05_REG13	13	6	396391054	74770	838358	305622	3530667	45138.6	132.681	120.911	6.70699	39.9235	0.355934	0.407799	1	10	0.127927	1.19739	0.822322	0	0	0	0	0	0	0	0	0	0	0	0	0	0	0	0	0	0	0	0	0	0	0	0	0	0	0	0	0	0
H05_REG13	13	7	415786428	78281.2	872063	295112	3417874	43814	154.646	124.689	6.86425	40.5875	0.353827	0.401687	1	10	0.124872	1.33811	0.813912	0	0	0	0	0	0	0	0	0	0	0	0	0	0	0	0	0	0	0	0	0	0	0	0	0	0	0	0	0	0
H05_REG13	13	8	418808526	80301.4	868622	291626	3134209	43090.6	175.756	123.454	6.90276	41.9907	0.356023	0.414719	1	10	0.126123	1.27479	0.824228	0	0	0	0	0	0	0	0	0	0	0	0	0	0	0	0	0	0	0	0	0	0	0	0	0	0	0	0	0	0
H06_REG13	13	1	416599499	87190.7	405342	496406	7410776	41324.9	104.994	83.0405	8.50934	35.5607	0.355338	0.348058	0	10	0.135955	1.4498	1.01239	0	0	0	0	0	0	0	0	0	0	0	0	0	0	0	0	0	0	0	0	0	0	0	0	0	0	0	0	0	0
H06_REG13	13	2	444459636	93416.9	472107	529528	9638428	40630.8	97.4857	91.7425	8.3457	36.9725	0.367613	0.352539	0	10	0.12754	1.48949	0.982759	0	0	0	0	0	0	0	0	0	0	0	0	0	0	0	0	0	0	0	0	0	0	0	0	0	0	0	0	0	0
H06_REG13	13	3	453564089	103821	502219	562280	9078371	39701.6	93.1434	87.5139	7.16859	41.4582	0.345947	0.348623	0	10	0.12597	1.7459	0.987324	0	0	0	0	0	0	0	0	0	0	0	0	0	0	0	0	0	0	0	0	0	0	0	0	0	0	0	0	0	0
H06_REG13	13	4	544575172	107932	513983	590342	8781871	39543.4	205.592	129.799	6.75392	43.1869	0.336924	0.33429	0	10	0.126041	1.73606	0.971946	0	0	0	0	0	0	0	0	0	0	0	0	0	0	0	0	0	0	0	0	0	0	0	0	0	0	0	0	0	0
H06_REG13	13	5	499481360	114138	528764	629638	8295730	38406.8	145.201	103.276	6.6217	45.4309	0.352729	0.341678	0	9	0.122711	1.70236	0.939696	0	0	0	0	0	0	0	0	0	0	0	0	0	0	0	0	0	0	0	0	0	0	0	0	0	0	0	0	0	0
H06_REG13	13	6	542833181	115819	525043	641008	7809247	40073.6	168.165	105.44	6.71582	46.6879	0.357145	0.349652	0	9	0.116667	1.71186	0.949257	0	0	0	0	0	0	0	0	0	0	0	0	0	0	0	0	0	0	0	0	0	0	0	0	0	0	0	0	0	0
H06_REG13	13	7	548389064	104826	537780	537284	7061663	42826.4	208.821	108.587	6.6301	45.4618	0.352683	0.366333	0	9	0.129023	1.63406	0.944124	0	0	0	0	0	0	0	0	0	0	0	0	0	0	0	0	0	0	0	0	0	0	0	0	0	0	0	0	0	0
H06_REG13	13	8	560487920	96203.4	836182	473366	7093314	40150.7	212.746	110.559	7.02804	44.1748	0.370953	0.331878	1	9	0.124147	1.68499	0.940192	0	0	0	0	0	0	0	0	0	0	0	0	0	0	0	0	0	0	0	0	0	0	0	0	0	0	0	0	0	0
H07_REG13	13	1	391518659	100332	984967	543878	3287944	38936.6	88.3602	109.82	5.93664	43.3501	0.243443	0.350843	1	10	0.139535	1.32841	0.80307	0	0	0	0	0	0	0	0	0	0	0	0	0	0	0	0	0	0	0	0	0	0	0	0	0	0	0	0	0	0
H07_REG13	13	2	402606601	101885	1.07943e+06	565806	3879070	40937.9	82.5084	105.756	6.30052	44.9976	0.241823	0.343789	1	10	0.140516	1.30259	0.763949	0	0	0	0	0	0	0	0	0	0	0	0	0	0	0	0	0	0	0	0	0	0	0	0	0	0	0	0	0	0
H07_REG13	13	3	423361088	132855	1.04385e+06	565796	4059099	39396.3	87.9713	109.632	5.36592	50.4758	0.245913	0.350903	1	10	0.127492	1.485	0.741541	0	0	0	0	0	0	0	0	0	0	0	0	0	0	0	0	0	0	0	0	0	0	0	0	0	0	0	0	0	0
H07_REG13	13	4	455009928	134310	1.17232e+06	572444	4340602	41919.2	95.4401	106.057	5.37174	50.1698	0.239962	0.342092	1	10	0.12782	1.47484	0.784579	0	0	0	0	0	0	0	0	0	0	0	0	0	0	0	0	0	0	0	0	0	0	0	0	0	0	0	0	0	0
H07_REG13	13	5	474961765	132238	1.19502e+06	589430	4262605	41088.6	105.682	107.162	5.64784	49.7924	0.238353	0.351135	1	10	0.11943	1.34793	0.788809	0	0	0	0	0	0	0	0	0	0	0	0	0	0	0	0	0	0	0	0	0	0	0	0	0	0	0	0	0	0
H07_REG13	13	6	514321154	131468	1.23727e+06	577192	4035623	43980.9	115.183	111.102	5.71479	49.1254	0.240147	0.362842	1	10	0.118241	1.31733	0.786667	0	0	0	0	0	0	0	0	0	0	0	0	0	0	0	0	0	0	0	0	0	0	0	0	0	0	0	0	0	0
H07_REG13	13	7	522833844	129993	1.0969e+06	503494	3631636	44866.2	149.008	119.287	5.36204	48.0091	0.245194	0.360033	1	10	0.123393	1.29093	0.790602	0	0	0	0	0	0	0	0	0	0	0	0	0	0	0	0	0	0	0	0	0	0	0	0	0	0	0	0	0	0
H07_REG13	13	8	516635600	129954	1.0374e+06	486636	3604378	45379.3	169.066	119.689	5.25361	49.1114	0.24703	0.355199	1	9	0.13344	1.35957	0.773043	0	0	0	0	0	0	0	0	0	0	0	0	0	0	0	0	0	0	0	0	0	0	0	0	0	0	0	0	0	0
H01_REG14	14	1	2.38324e+08	60210.3	538595	368990	2437472	40338.1	59.8094	106.171	6.9504	46.9909	0.322119	0.315841	1	8	0.13319	1.49264	0.90852	0	0	0	0	0	0	0	0	0	0	0	0	0	0	0	0	0	0	0	0	0	0	0	0	0	0	0	0	0	0
H01_REG14	14	2	2.6095e+08	60289.3	557787	379330	2455208	41435.6	67.1892	114.765	6.7075	46.3466	0.294397	0.308461	1	8	0.125439	1.4041	0.908076	0	0	0	0	0	0	0	0	0	0	0	0	0	0	0	0	0	0	0	0	0	0	0	0	0	0	0	0	0	0
H01_REG14	14	3	279631805	61774.4	591288	383856	2680781	42776	66.0147	127.225	6.6676	46.9511	0.293051	0.312137	1	8	0.130046	1.34126	0.877637	0	0	0	0	0	0	0	0	0	0	0	0	0	0	0	0	0	0	0	0	0	0	0	0	0	0	0	0	0	0
H01_REG14	14	4	294663930	64166.4	588410	382404	2759267	43604.4	82.2421	127.954	6.56091	48.5261	0.288153	0.320344	1	8	0.136019	1.36547	0.896552	0	0	0	0	0	0	0	0	0	0	0	0	0	0	0	0	0	0	0	0	0	0	0	0	0	0	0	0	0	0
H01_REG14	14	5	309162368	64356.8	543703	378436	2736960	44676	84.9086	143.489	6.36563	48.699	0.293943	0.35073	1	8	0.133636	1.38095	0.869906	0	0	0	0	0	0	0	0	0	0	0	0	0	0	0	0	0	0	0	0	0	0	0	0	0	0	0	0	0	0
H01_REG14	14	6	331124375	64356.3	537550	383704	2857342	45864.1	101.362	151.848	5.95812	49.4284	0.307108	0.372324	1	8	0.134551	1.33924	0.894163	0	0	0	0	0	0	0	0	0	0	0	0	0	0	0	0	0	0	0	0	0	0	0	0	0	0	0	0	0	0
H01_REG14	14	7	370007395	63138.1	553004	384196	3693036	51087.8	109.716	155.178	5.82483	48.7239	0.30875	0.36204	1	8	0.133106	1.40317	0.903132	0	0	0	0	0	0	0	0	0	0	0	0	0	0	0	0	0	0	0	0	0	0	0	0	0	0	0	0	0	0
H01_REG14	14	8	401716934	63341.9	585426	399208	4177143	50913.4	159.066	162.873	5.9402	49.0811	0.317563	0.360728	1	8	0.130803	1.38182	0.891892	0	0	0	0	0	0	0	0	0	0	0	0	0	0	0	0	0	0	0	0	0	0	0	0	0	0	0	0	0	0
H01_REG15	15	1	1.20365e+08	24527.9	218363	110378	1905426	39950.6	100.849	98.2482	8.49959	38.5311	0.552391	0.560899	0	9	0.077325	1.67692	1.00467	0	0	0	0	0	0	0	0	0	0	0	0	0	0	0	0	0	0	0	0	0	0	0	0	0	0	0	0	0	0
H01_REG15	15	2	1.25606e+08	24819.8	217341	112636	2054202	39257.9	110.44	100.42	8.20963	38.5362	0.54881	0.54431	0	9	0.0712136	1.73901	1.02133	0	0	0	0	0	0	0	0	0	0	0	0	0	0	0	0	0	0	0	0	0	0	0	0	0	0	0	0	0	0
H01_REG15	15	3	1.32102e+08	24396.8	222944	114230	2432622	40339.9	127.127	104.348	8.46762	38.2365	0.556864	0.549126	0	9	0.0711111	1.65052	1.08644	0	0	0	0	0	0	0	0	0	0	0	0	0	0	0	0	0	0	0	0	0	0	0	0	0	0	0	0	0	0
H01_REG15	15	4	1.2864e+08	24414.5	204221	113152	2455978	35467.5	178.504	103.795	8.68899	38.2066	0.564298	0.555502	0	9	0.0725389	1.68734	1.03226	0	0	0	0	0	0	0	0	0	0	0	0	0	0	0	0	0	0	0	0	0	0	0	0	0	0	0	0	0	0
H01_REG15	15	5	1.44501e+08	25207.5	236518	115368	2469268	40402.9	169.693	108.946	8.44716	38.621	0.556379	0.5402	0	9	0.080705	1.63248	1.06881	0	0	0	0	0	0	0	0	0	0	0	0	0	0	0	0	0	0	0	0	0	0	0	0	0	0	0	0	0	0
H01_REG15	15	6	151035345	25180.8	236449	114682	2220426	39971.3	201.642	112.052	8.43871	38.6273	0.574786	0.485678	0	9	0.0924444	1.55682	1.07518	0	0	0	0	0	0	0	0	0	0	0	0	0	0	0	0	0	0	0	0	0	0	0	0	0	0	0	0	0	0
H01_REG15	15	7	1.69048e+08	26779.3	302746	106160	2223764	42471.7	228.085	113.827	7.78819	40.3972	0.561959	0.489076	0	8	0.090566	1.62665	0.987813	0	0	0	0	0	0	0	0	0	0	0	0	0	0	0	0	0	0	0	0	0	0	0	0	0	0	0	0	0	0
H01_REG15	15	8	182007344	25913.6	298603	104460	2304756	41433.6	294.804	126.311	7.34577	39.8344	0.556394	0.453399	0	8	0.0930606	1.50301	1.08083	0	0	0	0	0	0	0	0	0	0	0	0	0	0	0	0	0	0	0	0	0	0	0	0	0	0	0	0	0	0
H02_REG15	15	1	1.23808e+08	29721.2	339962	235546	1669684	47897.1	29.8337	67.5377	5.9018	45.721	0.309947	0.337228	0	5	0.0836466	1.29806	0.793677	0	0	0	0	0	0	0	0	0	0	0	0	0	0	0	0	0	0	0	0	0	0	0	0	0	0	0	0	0	0
H02_REG15	15	2	1.32141e+08	30112.7	345886	243290	1807557	51632.3	36.6824	72.0363	5.88644	46.5316	0.305117	0.337233	0	5	0.0865842	1.22199	0.780277	0	0	0	0	0	0	0	0	0	0	0	0	0	0	0	0	0	0	0	0	0	0	0	0	0	0	0	0	0	0
H02_REG15	15	3	134898581	29994	336826	237578	1883318	50899.6	44.1552	72.4722	5.84115	46.666	0.313534	0.334894	0	5	0.0845865	1.23061	0.824531	0	0	0	0	0	0	0	0	0	0	0	0	0	0	0	0	0	0	0	0	0	0	0	0	0	0	0	0	0	0
H02_REG15	15	4	1.35378e+08	30241.3	316640	235080	1894796	52699.9	43.7405	75.1758	5.61371	46.9796	0.29674	0.326617	0	5	0.0857681	1.25265	0.777966	0	0	0	0	0	0	0	0	0	0	0	0	0	0	0	0	0	0	0	0	0	0	0	0	0	0	0	0	0	0
H02_REG15	15	5	1.41431e+08	30054.7	335311	243278	1889826	52299.7	52.4934	76.279	5.70801	49.0881	0.299851	0.317864	0	5	0.0900735	1.23409	0.840266	0	0	0	0	0	0	0	0	0	0	0	0	0	0	0	0	0	0	0	0	0	0	0	0	0	0	0	0	0	0
H02_REG15	15	6	1.40433e+08	31272.5	338163	245082	1989123	46685.6	54.4149	79.4321	5.38083	49.2942	0.299745	0.317888	0	5	0.0876424	1.24165	0.987342	0	0	0	0	0	0	0	0	0	0	0	0	0	0	0	0	0	0	0	0	0	0	0	0	0	0	0	0	0	0
H02_REG15	15	7	1.4663e+08	31658.5	337718	236086	2050415	50551.6	70.9632	82.6099	5.25325	49.8061	0.292894	0.334359	0	5	0.0911458	1.16135	0.827141	0	0	0	0	0	0	0	0	0	0	0	0	0	0	0	0	0	0	0	0	0	0	0	0	0	0	0	0	0	0
H02_REG15	15	8	158182744	30736	318295	238206	2265202	44143.9	85.8208	89.0742	5.19715	49.0509	0.261377	0.435309	0	5	0.0983725	1.3472	1.06616	0	0	0	0	0	0	0	0	0	0	0	0	0	0	0	0	0	0	0	0	0	0	0	0	0	0	0	0	0	0
H01_REG16	16	1	1.85705e+08	52529.2	266384	276828	3521797	59036.3	69.5453	98.2845	5.48188	57.2148	0.380074	0.325108	0	9	0.0719861	1.59685	0.713681	0	0	0	0	0	0	0	0	0	0	0	0	0	0	0	0	0	0	0	0	0	0	0	0	0	0	0	0	0	0
H01_REG16	16	2	1.91801e+08	54777.8	271001	280726	4304764	58646.9	67.6911	108.931	5.27598	58.8384	0.378698	0.325723	0	9	0.0914761	1.4692	0.700909	0	0	0	0	0	0	0	0	0	0	0	0	0	0	0	0	0	0	0	0	0	0	0	0	0	0	0	0	0	0
H01_REG16	16	3	1.98974e+08	58321.9	273552	279714	4850638	60555.5	84.1117	112.327	5.25007	58.1006	0.380592	0.329941	0	9	0.090566	1.46894	0.700493	0	0	0	0	0	0	0	0	0	0	0	0	0	0	0	0	0	0	0	0	0	0	0	0	0	0	0	0	0	0
H01_REG16	16	4	2.10782e+08	58114.6	260984	284632	5050015	63938.5	98.2241	115.006	5.34119	56.0794	0.38606	0.330536	0	9	0.10038	1.38531	0.713144	0	0	0	0	0	0	0	0	0	0	0	0	0	0	0	0	0	0	0	0	0	0	0	0	0	0	0	0	0	0
H01_REG16	16	5	2.20728e+08	59524.6	275353	287118	5037589	66724.5	105.01	122.169	5.12403	58.5674	0.378959	0.337894	0	9	0.10407	1.3998	0.68705	0	0	0	0	0	0	0	0	0	0	0	0	0	0	0	0	0	0	0	0	0	0	0	0	0	0	0	0	0	0
H01_REG16	16	6	2.35699e+08	56323	296631	275522	5311810	71617.4	120.448	122.857	5.50994	57.1034	0.385686	0.341114	0	9	0.112453	1.30644	0.6875	0	0	0	0	0	0	0	0	0	0	0	0	0	0	0	0	0	0	0	0	0	0	0	0	0	0	0	0	0	0
H01_REG16	16	7	2.54728e+08	57083.6	311487	265490	6281751	79175.6	138.092	126.885	5.21182	58.4027	0.402315	0.33204	0	9	0.11939	1.23251	0.706288	0	0	0	0	0	0	0	0	0	0	0	0	0	0	0	0	0	0	0	0	0	0	0	0	0	0	0	0	0	0
H01_REG16	16	8	268226456	58095.3	419074	273150	6668627	78531.1	137.663	120.086	5.16308	59.4066	0.405846	0.349224	0	9	0.117883	1.30074	0.691489	0	0	0	0	0	0	0	0	0	0	0	0	0	0	0	0	0	0	0	0	0	0	0	0	0	0	0	0	0	0
H02_REG16	16	1	287294611	65816.1	480427	408906	4767570	58595.8	71.9578	112.854	6.22849	52.214	0.288197	0.359777	0	9	0.137372	1.53288	0.74933	0	0	0	0	0	0	0	0	0	0	0	0	0	0	0	0	0	0	0	0	0	0	0	0	0	0	0	0	0	0
H02_REG16	16	2	297881014	70173.4	506321	423290	4984212	58960.7	78.1383	115.6	5.9927	55.2096	0.282434	0.355324	0	9	0.143159	1.40228	0.762896	0	0	0	0	0	0	0	0	0	0	0	0	0	0	0	0	0	0	0	0	0	0	0	0	0	0	0	0	0	0
H02_REG16	16	3	305259523	69131.7	516772	424234	5713834	59038.1	89.4521	117.872	5.95643	54.3224	0.28647	0.356474	0	9	0.145894	1.36414	0.763984	0	0	0	0	0	0	0	0	0	0	0	0	0	0	0	0	0	0	0	0	0	0	0	0	0	0	0	0	0	0
H02_REG16	16	4	318510866	69824.7	515336	421794	6170772	60997.4	100.332	113.862	6.17776	52.7095	0.299776	0.357351	0	9	0.142857	1.34466	0.791968	0	0	0	0	0	0	0	0	0	0	0	0	0	0	0	0	0	0	0	0	0	0	0	0	0	0	0	0	0	0
H02_REG16	16	5	334824452	69975.2	553471	429288	6120964	62174.3	109.161	118.148	6.06227	53.4586	0.295379	0.3718	0	9	0.150075	1.35592	0.766189	0	0	0	0	0	0	0	0	0	0	0	0	0	0	0	0	0	0	0	0	0	0	0	0	0	0	0	0	0	0
H02_REG16	16	6	363853507	74106.1	590290	424878	11500000	66430.8	121.223	119.108	5.83689	55.8442	0.305355	0.362855	0	8	0.150934	1.3088	0.781195	0	0	0	0	0	0	0	0	0	0	0	0	0	0	0	0	0	0	0	0	0	0	0	0	0	0	0	0	0	0
H02_REG16	16	7	393847876	76507.9	651289	430196	13200000	69832.6	131.048	121.855	5.4745	58.2657	0.302154	0.368591	0	8	0.160116	1.23317	0.793013	0	0	0	0	0	0	0	0	0	0	0	0	0	0	0	0	0	0	0	0	0	0	0	0	0	0	0	0	0	0
H02_REG16	16	8	431011032	76816.9	650124	424582	15400000	77903.9	153.368	131.317	5.61571	57.9675	0.30264	0.374631	0	8	0	2.0366	0.738281	0	0	0	0	0	0	0	0	0	0	0	0	0	0	0	0	0	0	0	0	0	0	0	0	0	0	0	0	0	0
H03_REG16	16	1	249222511	65943.8	303962	285280	2273666	58224.9	76.4813	88.6127	8.0107	41.299	0.359142	0.329631	0	6	0.063737	1.5632	0.80308	0	0	0	0	0	0	0	0	0	0	0	0	0	0	0	0	0	0	0	0	0	0	0	0	0	0	0	0	0	0
H03_REG16	16	2	2.63368e+08	67461.6	320338	293824	2495466	59833.3	77.8652	94.6639	7.55273	42.4913	0.321956	0.325748	0	6	0.0718802	1.46716	0.848909	0	0	0	0	0	0	0	0	0	0	0	0	0	0	0	0	0	0	0	0	0	0	0	0	0	0	0	0	0	0
H03_REG16	16	3	2.72487e+08	69719.1	342007	287496	3271370	60263.2	94.7368	95.7414	7.50281	42.6203	0.331625	0.324145	0	6	0.070936	1.47964	0.870116	0	0	0	0	0	0	0	0	0	0	0	0	0	0	0	0	0	0	0	0	0	0	0	0	0	0	0	0	0	0
H03_REG16	16	4	284708505	70904.8	352128	288574	3856664	60953.8	114.091	101.362	7.26641	42.9829	0.355288	0.32723	0	6	0.0721584	1.4996	0.824907	0	0	0	0	0	0	0	0	0	0	0	0	0	0	0	0	0	0	0	0	0	0	0	0	0	0	0	0	0	0
H03_REG16	16	5	304080979	72258.4	379308	289426	4088684	64841.2	123.846	106.264	6.76851	43.9281	0.356913	0.331755	0	6	0.0873418	1.4196	0.83657	0	0	0	0	0	0	0	0	0	0	0	0	0	0	0	0	0	0	0	0	0	0	0	0	0	0	0	0	0	0
H03_REG16	16	6	328799276	88529.5	409556	278596	4992033	69767.1	127.863	104.224	6.62075	47.3573	0.337893	0.342031	0	6	0.0860349	1.42296	0.833333	0	0	0	0	0	0	0	0	0	0	0	0	0	0	0	0	0	0	0	0	0	0	0	0	0	0	0	0	0	0
H03_REG16	16	7	353630607	80043	430598	275834	5948584	66267.2	155.389	120.444	6.31513	48.6035	0.341076	0.345352	0	6	0.0969834	1.3259	0.856083	0	0	0	0	0	0	0	0	0	0	0	0	0	0	0	0	0	0	0	0	0	0	0	0	0	0	0	0	0	0
H03_REG16	16	8	382202234	83119.9	449719	274886	7103489	64519.9	172.179	126.212	6.01327	50.0087	0.332116	0.360145	0	6	0.0951427	1.41621	0.814182	0	0	0	0	0	0	0	0	0	0	0	0	0	0	0	0	0	0	0	0	0	0	0	0	0	0	0	0	0	0
H01_REG17	17	1	1.16996e+08	31630.5	329638	176600	1533080	37720.1	48.4097	82.1915	6.46054	46.535	0.45625	0.345738	1	4	0.0416223	1.94414	0.752272	0	0	0	0	0	0	0	0	0	0	0	0	0	0	0	0	0	0	0	0	0	0	0	0	0	0	0	0	0	0
H01_REG17	17	2	1.23411e+08	30484.1	329632	183006	1809845	37823.8	62.1507	82.5845	6.49312	43.9037	0.450437	0.335117	1	6	0.0480407	1.94562	0.743012	0	0	0	0	0	0	0	0	0	0	0	0	0	0	0	0	0	0	0	0	0	0	0	0	0	0	0	0	0	0
H01_REG17	17	3	1.42094e+08	31944.2	344795	196124	1670561	39795.1	67.7996	86.1885	7.10577	43.0252	0.465273	0.378682	1	5	0.0489691	1.75829	0.84097	0	0	0	0	0	0	0	0	0	0	0	0	0	0	0	0	0	0	0	0	0	0	0	0	0	0	0	0	0	0
H01_REG17	17	4	142302909	30563.3	444756	191012	1764566	38398.3	54.1566	86.3549	6.67553	44.0321	0.46725	0.337709	1	7	0.0549631	1.7831	0.798976	0	0	0	0	0	0	0	0	0	0	0	0	0	0	0	0	0	0	0	0	0	0	0	0	0	0	0	0	0	0
H01_REG17	17	5	163556161	31048.5	560530	197612	3248950	39414.9	68.4488	100.051	6.25687	43.9663	0.454087	0.271452	1	8	0.0609613	1.7785	0.778999	0	0	0	0	0	0	0	0	0	0	0	0	0	0	0	0	0	0	0	0	0	0	0	0	0	0	0	0	0	0
H01_REG17	17	6	199696384	30593.2	508198	191318	4936024	42183.5	86.9655	129.95	6.63299	42.9947	0.438756	0.310782	1	8	0.0861278	1.64519	0.775255	0	0	0	0	0	0	0	0	0	0	0	0	0	0	0	0	0	0	0	0	0	0	0	0	0	0	0	0	0	0
H01_REG17	17	7	213006297	31470.8	565277	188620	5011706	44025.7	97.2309	120.013	7.24291	45.1143	0.415118	0.303088	1	7	0.0634501	1.78637	0.745361	0	0	0	0	0	0	0	0	0	0	0	0	0	0	0	0	0	0	0	0	0	0	0	0	0	0	0	0	0	0
H01_REG17	17	8	211700295	31770.7	548412	194354	5158298	45626.3	111.236	128.621	6.99709	45.4827	0.425831	0.313106	1	7	0.0746647	1.557	0.764286	0	0	0	0	0	0	0	0	0	0	0	0	0	0	0	0	0	0	0	0	0	0	0	0	0	0	0	0	0	0
[truncated: 27 more columns]
